# Supplementary material for: Proteo-transcriptomic profiles reveal key regulatory pathways and functions of LDHA in the ovulation of domestic chickens (Gallus gallus)
Source: J Anim Sci Biotechnol. 2024 May 10;15:68. doi: 10.1186/s40104-024-01019-2 (PMC11083957; doi:10.1186/s40104-024-01019-2)
Supplement: Supplementary file 1 — Additional file 1. Egg laying records of all animals. [file 40104_2024_1019_MOESM1_ESM.xlsx]

## Sheet: Sheet1
Sheet1: Egg laying records of experimental animals in the manuscript
	Continuous laying (CL) group					Intermittent laying (IL) group						Days	CL1	CL2	CL3	CL4	CL5	IL1	IL2	IL3	IL4	IL5
Number used for presentation in the manuscript	CL1	CL2	CL3	CL4	CL5	IL1	IL2	IL3	IL4	IL5		1	1	1	0	0	1	0	0	0	1	1
The cage number of the hen	4126	4137	4138	4117	4170	4041	4077	4099	4149	4152		2	1	1	1	1	1	1	0	0	1	0
												3	1	1	1	0	1	1	0	0	0	0
												4	0	0	1	0	1	0	0	0	1	1
												5	1	1	0	1	1	0	0	0	0	0
												6	1	1	1	1	1	0	0	1	1	0
												7	0	1	1	1	1	0	0	1	0	1
												8	1	1	1	1	1	1	0	1	0	1
												9	1	1	0	1	0	1	0	1	1	0
												10	0	1	1	1	0	1	0	0	0	1
												11	1	1	1	1	0	0	1	0	0	1
												12	1	1	1	0	1	0	0	0	1	1
												13	0	0	0	0	1	0	0	0	0	1
												14	0	1	1	1	1	0	1	0	0	0
												15	1	1	1	1	0	0	0	0	0	0
												16	0	1	1	1	1	0	1	1	0	1
												17	1	1	1	1	1	1	1	0	0	0
												18	0	1	0	1	0	1	0	1	0	1
												19	1	1	0	1	0	1	0	0	0	0
												20	0	1	1	1	1	0	0	0	1	1
												21	1	1	1	0	1	1	1	1	0	1
												22	1	1	0	1	1	0	1	0	0	0
												23	1	1	1	0	1	1	0	0	0	0
												24	0	1	1	1	1	0	1	0	0	1
												25	1	1	1	1	0	0	1	0	1	1
												26	1	0	1	1	1	1	0	0	0	0
												27	1	1	0	1	1	0	0	0	0	1
												28	1	1	1	1	1	0	0	1	0	0
												29	0	0	1	1	1	0	0	0	0	0
												30	1	1	0	0	1	0	0	0	0	0
												31	1	1	1	1	1	0	0	0	0	0
												32	1	1	1	1	0	0	0	0	0	0
												33	0	1	0	1	1	0	0	0	0	0
												34	1	1	1	1	1	0	0	0	0	0
												35	1	1	1	1	1	0	0	0	0	0
												Total number of egg production	24	31	25	27	27	11	8	8	8	15
												The egg-laying frequency	0.685714	0.885714	0.714286	0.771429	0.771429	0.314286	0.228571	0.228571	0.228571	0.428571

## Sheet: Egg laying records of all anima
Sheet2: Egg laying records of all animals
The cage number Days	4031	4032	4033	4034	4035	4036	4037	4038	4039	4040	4041	4042	4043	4044	4045	4046	4047	4048	4049	4050	4051	4052	4053	4054	4055	4056	4057	4058	4059	4060	4061	4062	4063	4064	4065	4066	4067	4068	4069	4070	4071	4072	4073	4074	4075	4076	4077	4078	4079
1					1		1					1			1		1		1	1	1		1		1							1				1	1	1				1	1		1	1
2					1			1			1				1	1		1		1	1		1		1	1					1	1	1	1				1				1
3					1			1			1		1			1	1	1			1		1						1		1	1	1			1	1		1			1				1		1	1
4						1	1	1		1			1				1	1			1	1	1		1	1			1	1			1	1		1		1	1			1	1		1			1	1
5						1		1		1		1			1			1		1		1	1		1				1				1	1			1	1	1			1	1			1		1	1
6						1		1		1		1	1		1	1							1			1						1		1			1	1				1	1						1
7			1		1	1				1		1	1			1		1				1				1					1	1	1			1			1			1				1
8							1				1	1			1	1		1	1		1		1			1			1		1		1	1		1	1	1	1				1		1	1		1
9											1	1	1			1							1	1							1			1				1					1		1	1		1	1
10						1				1	1	1	1			1		1							1				1		1	1	1			1	1												1
11			1		1	1	1	1										1			1		1	1	1							1	1	1			1	1	1			1	1		1	1	1	1	1
12						1	1	1		1			1					1			1		1	1	1	1					1		1	1				1	1			1			1	1		1
13					1	1		1		1		1	1		1	1					1	1	1	1	1	1			1		1	1	1	1		1		1	1			1	1		1			1	1
14	1				1			1		1		1			1	1		1			1	1	1	1	1				1		1	1		1			1					1	1			1	1	1	1
15	1					1	1	1		1		1	1	1		1		1						1	1						1	1	1					1	1		1	1			1			1
16	1				1	1	1	1		1		1			1		1	1			1	1			1	1			1				1			1	1	1	1			1	1		1		1	1	1
17					1	1					1	1	1			1	1	1			1	1	1	1	1	1					1	1		1		1	1		1		1	1			1	1	1	1
18	1					1	1	1			1	1	1		1								1		1				1		1	1					1	1	1		1	1						1
19	1				1	1	1				1	1													1						1	1		1			1				1	1			1	1
20	1					1		1				1	1			1	1	1				1	1			1			1		1			1		1	1		1		1							1	1
21					1		1	1			1	1	1		1		1	1		1	1	1	1	1	1	1					1	1		1		1		1			1	1	1		1		1	1	1
22					1	1	1	1				1			1	1	1			1	1	1	1	1	1	1			1	1	1	1		1			1	1				1	1			1	1		1
23	1					1	1	1			1		1		1		1		1	1	1	1		1	1	1					1	1				1	1	1	1		1	1			1			1
24					1			1				1				1					1			1					1	1	1			1		1	1		1		1	1	1		1	1	1	1	1
25	1				1	1	1					1			1	1	1			1				1	1	1												1			1		1				1	1	1
26	1					1	1	1			1	1	1		1	1		1		1				1	1	1			1	1	1	1		1		1		1	1			1			1	1		1	1
27			1		1			1								1	1			1	1		1	1					1		1	1		1			1				1	1			1	1			1
28	1		1			1	1	1				1	1		1						1			1		1								1			1				1		1					1	1
29					1		1					1	1		1	1	1							1	1	1					1	1				1	1	1							1	1		1
30					1	1						1					1			1				1	1				1		1	1		1		1					1		1					1	1
31						1		1				1	1		1	1								1		1						1					1						1						1
32	1				1	1		1				1			1	1	1	1					1	1		1			1		1	1		1		1	1		1				1			1			1
33							1					1						1			1		1	1	1						1			1		1	1						1		1				1
34					1	1						1			1	1		1			1		1			1			1		1	1		1				1				1
35					1	1		1				1	1		1	1	1			1			1	1		1					1	1		1		1	1		1			1	1		1	1			1
Total number of egg production	11	0	4	0	20	24	17	23	0	10	11	28	19	1	20	22	15	19	3	11	19	11	22	21	22	21	0	0	17	4	26	24	12	24	0	19	23	20	18	0	12	24	20	0	19	18	8	22	23
The egg-laying frequency	0.314286	0	0.114286	0	0.571429	0.685714	0.485714	0.657143	0	0.285714	0.314286	0.8	0.542857	0.0285714	0.571429	0.628571	0.428571	0.542857	0.0857143	0.314286	0.542857	0.314286	0.628571	0.6	0.628571	0.6	0	0	0.485714	0.114286	0.742857	0.685714	0.342857	0.685714	0	0.542857	0.657143	0.571429	0.514286	0	0.342857	0.685714	0.571429	0	0.542857	0.514286	0.228571	0.628571	0.657143
[truncated: 251 more columns]
