# Supplementary material for: Proteo-transcriptomic profiles reveal key regulatory pathways and functions of LDHA in the ovulation of domestic chickens (Gallus gallus)
Source: J Anim Sci Biotechnol. 2024 May 10;15:68. doi: 10.1186/s40104-024-01019-2 (PMC11083957; doi:10.1186/s40104-024-01019-2)
Supplement: Supplementary file 2 — Additional file 2. Characteristics of the sequence reads from 20 libraries. [file 40104_2024_1019_MOESM2_ESM.xlsx]

## Sheet: Sheet1
Additional file 2: Characteristics of the reads from 20 libraries
Samples	Clean reads	Clean bases (G)	Multiple mapping rate	Unique mapping rate	Q20, %	Q30, %	GC content, %
CL1_F1	104445598	15.67	0.935	0.8666	97.5	92.2	49.2
CL2_F1	97377068	14.61	0.9363	0.8653	97.6	92.4	49.6
CL3_F1	83935806	12.59	0.9383	0.8683	97.5	92	49.8
CL4_F1	101520236	15.23	0.9356	0.8688	97.5	92.1	49.6
CL5_F1	92425820	13.86	0.936	0.8676	97.4	92	49.8
IL1_F1	148613122	22.29	0.9361	0.8669	97.5	92.1	50.6
IL2_F1	96021320	14.4	0.9345	0.8573	97.5	92.1	49.2
IL3_F1	132555714	19.88	0.9363	0.8639	97.5	92.3	50.3
IL4_F1	202782590	30.42	0.9315	0.8599	97.3	91.4	49.5
IL5_F1	81270224	12.19	0.9297	0.8596	97.5	92.2	49.3
CL1_POF1	145388770	21.81	0.912	0.8426	97.5	92.1	49.3
CL2_POF1	87937368	13.19	0.9372	0.8747	97.5	92.2	49.4
CL3_POF1	116514096	17.48	0.9264	0.8578	97.5	92.3	49.8
CL4_POF1	259359156	38.9	0.9357	0.8727	97.6	92.4	49.3
CL5_POF1	120779128	18.12	0.9327	0.8644	97.5	92.2	48.6
IL1_POF1	111828716	16.77	0.9181	0.8544	97.6	92.6	50
IL2_POF1	83539424	12.53	0.9295	0.8601	97.5	92.1	50.9
IL3_POF1	101678362	15.25	0.9303	0.8645	97.4	91.8	49.5
IL4_POF1	116919072	17.54	0.9357	0.8626	97.5	92.1	49.2
IL5_POF1	87867964	13.18	0.9335	0.8663	97.5	92.2	49.4
