# Supplementary material for: Proteo-transcriptomic profiles reveal key regulatory pathways and functions of LDHA in the ovulation of domestic chickens (Gallus gallus)
Source: J Anim Sci Biotechnol. 2024 May 10;15:68. doi: 10.1186/s40104-024-01019-2 (PMC11083957; doi:10.1186/s40104-024-01019-2)
Supplement: Supplementary file 4 — Additional file 4. Number of differentially expressed genes (DEGs). [file 40104_2024_1019_MOESM4_ESM.xlsx]

## Sheet: Sheet4
Additional file 4: Number of differentially expressed genes (DEGs)
	CL_F1 vs IL_F1	CL_F1 vs CL_POF1	IL_F1 vs IL_POF1	CL_POF1 vs IL_POF1
up	256	530	289	12
down	694	313	180	2
total	950	843	469	14

## Sheet: CL_F1 vs IL_F1
ENSEMBL	Gene name	log2FoldChange	padj
ENSGALG00000007147	-	-3.74493	4.50355e-31
ENSGALG00000015425	LPL	-2.70583	2.11187e-29
ENSGALG00000036300	SEC61A2	-2.31864	3.21522e-28
ENSGALG00000003547	SKP2	-2.96775	1.08554e-27
ENSGALG00000041228	SELENOP2	-5.17324	2.25366e-27
ENSGALG00000034716	HEY2	-2.47879	1.19501e-25
ENSGALG00000000314	NEFL	-3.74356	5.35772e-24
ENSGALG00000020999	-	-3.00247	7.80375e-24
ENSGALG00000041708	WNT4	-5.2111	5.34687e-23
ENSGALG00000055021	GREM2	-4.13537	1.60462e-22
ENSGALG00000012020	KIAA1549L	-2.6546	3.88337e-22
ENSGALG00000014734	-	-2.33164	5.36526e-21
ENSGALG00000042551	-	-2.45089	9.20253e-21
ENSGALG00000002421	FAM213A	-3.03652	3.95585e-20
ENSGALG00000040869	-	-3.00721	1.16685e-19
ENSGALG00000044649	P2RX2	-3.59376	1.70371e-19
ENSGALG00000032335	MARCKSL1	-2.12716	1.83438e-19
ENSGALG00000003987	TRAF4	-3.43752	4.40866e-19
ENSGALG00000023157	REEP5	-2.23663	7.09086e-19
ENSGALG00000031996	-	-2.00679	7.09086e-19
ENSGALG00000011242	OBSL1	-2.9844	8.41836e-19
ENSGALG00000031058	-	-2.9472	9.81217e-19
ENSGALG00000011220	SLC25A29	-2.52344	1.43383e-18
ENSGALG00000037939	ADGRG1	-3.52227	2.4447e-18
ENSGALG00000035816	FDXR	-2.01028	7.87932e-18
ENSGALG00000014721	-	-2.35143	1.09409e-17
ENSGALG00000028815	-	-3.30435	4.48492e-17
ENSGALG00000003750	PLCG1	-2.07874	5.75929e-17
ENSGALG00000006494	GRAMD1B	-2.46395	7.3687e-17
ENSGALG00000003106	TOX2	-2.59977	1.23234e-16
ENSGALG00000042103	C5H11ORF96	-2.90463	1.44278e-16
ENSGALG00000050493	-	-4.41884	2.74992e-16
ENSGALG00000030324	ELAPOR2	-3.25929	2.84467e-16
ENSGALG00000017167	SLC35F2	-2.96996	2.93499e-16
ENSGALG00000029282	FOXL2	-2.06118	3.50969e-16
ENSGALG00000050768	-	-4.54847	4.10332e-16
ENSGALG00000006598	SORL1	-2.30327	5.50914e-16
ENSGALG00000010166	VLDLR	-2.67834	5.59737e-16
ENSGALG00000015284	RGMB	-3.02957	8.8596e-16
ENSGALG00000009875	HMGA2	-3.0286	1.16415e-15
ENSGALG00000004554	CACYBP	-2.40974	1.38148e-15
ENSGALG00000053433	-	-7.25011	1.5035e-15
ENSGALG00000015040	SLC16A1-	-2.50054	1.7347e-15
ENSGALG00000034788	PHLDA1	-2.07149	2.18591e-15
ENSGALG00000040541	SLC5A6	-3.1752	2.64034e-15
ENSGALG00000003114	NOG	-2.55791	3.46579e-15
ENSGALG00000023904	FIBIN	-3.41528	3.58245e-15
ENSGALG00000029545	SMAD7B	-2.56463	4.84971e-15
ENSGALG00000016610	PTRHD1	-2.24609	6.52602e-15
ENSGALG00000030534	SYT17	-2.55425	7.51145e-15
ENSGALG00000006871	SLCO3A1	-2.18007	1.38617e-14
ENSGALG00000035768	SCAP	-2.49831	1.48198e-14
ENSGALG00000009368	RGS6	-3.12234	1.51758e-14
ENSGALG00000009400	SLC8A3	-3.03714	2.19477e-14
ENSGALG00000037138	KCNQ1	-3.55178	2.29069e-14
ENSGALG00000052798	-	-4.23155	2.46752e-14
ENSGALG00000017169	ELMOD1	-2.01836	3.02271e-14
ENSGALG00000049052	-	-3.89466	3.63906e-14
ENSGALG00000010798	DHCR24	-2.8965	4.01907e-14
ENSGALG00000037603	SESN2	-2.73247	4.66723e-14
ENSGALG00000021772	gga-mir-2-2	-3.06239	4.8464e-14
ENSGALG00000010233	SYNDIG1L	-4.18213	4.98014e-14
ENSGALG00000010290	VEGFA	-2.28173	5.83783e-14
ENSGALG00000008582	ADAM23	-2.09326	7.96226e-14
ENSGALG00000047771	PGF	-3.86542	9.27984e-14
ENSGALG00000042836	KCNH2	-2.42659	9.92873e-14
ENSGALG00000002993	CA1-	-2.39728	1.5388e-13
ENSGALG00000049427	RELT	-3.72466	1.5388e-13
ENSGALG00000015115	MAMDC2	-2.45496	1.67616e-13
ENSGALG00000006543	PFKL	-2.79412	1.78467e-13
ENSGALG00000009596	TMEM117	-3.15133	2.45575e-13
ENSGALG00000035219	ALB	-3.50378	2.46738e-13
ENSGALG00000003403	ZNF385C	-3.71163	2.68409e-13
ENSGALG00000050403	LYPD1	-2.5941	3.18006e-13
ENSGALG00000011358	WNT6	-4.35737	3.44852e-13
ENSGALG00000037852	HSD17B7	-2.04082	3.95054e-13
ENSGALG00000036049	LETM2	-2.00546	3.98953e-13
ENSGALG00000053198	-	-3.20049	3.98953e-13
ENSGALG00000002182	NR5A2	-3.68377	4.34351e-13
ENSGALG00000035389	-	-2.84422	4.95832e-13
ENSGALG00000050866	HSD3B1	-2.62267	5.66457e-13
ENSGALG00000054099	-	-2.20704	5.86383e-13
ENSGALG00000002294	SEMA6A	-2.52548	5.97592e-13
ENSGALG00000003227	RAB11FIP4	-3.16332	6.32173e-13
ENSGALG00000038399	PLEKHA6	-3.06946	7.49697e-13
ENSGALG00000030229	CSMD2	-2.98014	8.16269e-13
ENSGALG00000032181	LRP4	-2.32862	8.36467e-13
ENSGALG00000020737	KLHL23	-2.88869	8.65878e-13
ENSGALG00000021598	-	-3.35318	1.06526e-12
ENSGALG00000004538	TNN	-3.55602	1.14113e-12
ENSGALG00000036001	SMAD2Z	-4.09266	1.14113e-12
ENSGALG00000048857	-	-2.41869	1.14113e-12
ENSGALG00000013980	SLC2A12	-2.60605	1.15679e-12
ENSGALG00000001080	NR5A1	-3.00089	1.44077e-12
ENSGALG00000028685	SEMA5A	-2.19328	1.44077e-12
ENSGALG00000001207	PLCH2	-2.52044	1.96032e-12
ENSGALG00000027484	C2-orf85	-2.13015	2.10827e-12
ENSGALG00000026687	PLCD4	-3.37668	2.51833e-12
ENSGALG00000008113	PLCL1	-2.23964	2.64214e-12
ENSGALG00000003472	VWC2L	-2.66777	2.75736e-12
ENSGALG00000047687	-	-2.21357	3.07527e-12
ENSGALG00000027415	GRIN2C	-4.0264	3.6706e-12
ENSGALG00000011468	IGFBP5	-2.48239	4.52146e-12
ENSGALG00000013809	-	-2.38512	5.27851e-12
ENSGALG00000016608	ADCY3	-3.30626	5.37556e-12
ENSGALG00000003537	SGK2	-5.37704	6.2018e-12
ENSGALG00000046747	-	-2.86751	6.2489e-12
ENSGALG00000016902	GPC5	-2.9006	6.60983e-12
ENSGALG00000012594	NTRK2	-2.90459	6.85002e-12
ENSGALG00000009856	GNS	-3.04262	7.72309e-12
ENSGALG00000038969	-	-4.951	8.24891e-12
ENSGALG00000033376	APOH	-4.41449	8.57405e-12
ENSGALG00000045196	LAPTM4B	-4.08989	1.0088e-11
ENSGALG00000037678	-	-6.58992	1.1806e-11
ENSGALG00000001559	ZP3	-3.43606	1.32226e-11
ENSGALG00000012216	BMPR1B	-2.54136	1.44867e-11
ENSGALG00000004903	CHST8	-3.67356	1.48368e-11
ENSGALG00000000803	-	-6.72386	1.60508e-11
ENSGALG00000020392	PRIMA1	-2.60393	2.17551e-11
ENSGALG00000004582	MYL2	-4.31674	2.21648e-11
ENSGALG00000037665	LMBR1L	-3.0562	2.34943e-11
ENSGALG00000052112	-	-3.7198	2.36395e-11
ENSGALG00000002428	ZP2	-4.88627	2.78424e-11
ENSGALG00000009959	-	-3.44721	3.77446e-11
ENSGALG00000039209	WIF1	-4.20632	3.77446e-11
ENSGALG00000054456	-	-3.34984	3.77446e-11
ENSGALG00000010180	GLIS3	-2.93482	4.115e-11
ENSGALG00000009403	GRK5	-2.48619	4.13156e-11
ENSGALG00000032402	VSTM2B	-3.24239	4.13156e-11
ENSGALG00000002789	MAP2	-2.81335	4.15328e-11
ENSGALG00000004096	CHRNA7	-4.35465	4.28243e-11
ENSGALG00000011376	ANKRD9	-2.99231	5.3204e-11
ENSGALG00000013409	-	-3.83078	5.4551e-11
ENSGALG00000046866	-	-4.70846	5.5893e-11
ENSGALG00000011560	PACRG	-3.00091	6.08782e-11
ENSGALG00000017343	FOLR1	-4.70473	6.24574e-11
ENSGALG00000054027	-	21.6109	6.24574e-11
ENSGALG00000010593	GALC	-2.48857	7.0099e-11
ENSGALG00000016140	FAM3B	-3.15127	7.0099e-11
ENSGALG00000008263	CNTN4	-4.33075	7.0443e-11
ENSGALG00000039196	NECTIN1	-2.21991	7.0763e-11
ENSGALG00000046774	-	-8.9943	7.48975e-11
ENSGALG00000004526	TNR	-4.69046	8.65872e-11
ENSGALG00000014804	THBS4	-4.14624	1.02273e-10
ENSGALG00000016609	CENPO	-2.8339	1.04676e-10
ENSGALG00000052407	-	-2.7418	1.1151e-10
ENSGALG00000017652	TTC9	-2.57656	1.36015e-10
ENSGALG00000054270	-	-3.37298	1.40252e-10
ENSGALG00000001094	ADGRD2	-3.94554	1.41476e-10
ENSGALG00000049962	-	-3.12449	1.45024e-10
ENSGALG00000010554	RMDN2	-2.50374	1.56989e-10
ENSGALG00000013211	ST8SIA1	-3.32079	1.74733e-10
ENSGALG00000015105	PSIP1	-2.08183	1.87026e-10
ENSGALG00000017295	PTHLH	-2.89042	2.28632e-10
ENSGALG00000054598	-	-3.17902	2.41562e-10
ENSGALG00000041461	DNMT3B	-3.46786	2.50974e-10
ENSGALG00000012470	LYPD6	-2.57249	3.15903e-10
ENSGALG00000010375	SLC3-A2	-7.56194	3.49749e-10
ENSGALG00000006876	CTSA	-3.24688	3.84268e-10
ENSGALG00000050376	-	4.63574	5.32996e-10
ENSGALG00000005332	CACNA1D	-3.2083	5.38827e-10
ENSGALG00000028326	HSD11B2	-4.31359	5.56489e-10
ENSGALG00000015315	TRIM14	-2.85592	8.62319e-10
ENSGALG00000015677	SUSD1	-3.56386	9.52122e-10
ENSGALG00000041522	CLCF1	-2.80076	1.04585e-09
ENSGALG00000050165	-	-3.81991	1.06773e-09
ENSGALG00000038241	CARTPT	-4.60739	1.38837e-09
ENSGALG00000038612	-	-2.66606	1.53608e-09
ENSGALG00000046455	-	-3.00772	1.57919e-09
ENSGALG00000054994	-	-2.45187	1.59511e-09
ENSGALG00000033638	SLC26A7	-4.48803	1.60908e-09
ENSGALG00000033408	ZBTB7C	-2.0351	1.70891e-09
ENSGALG00000010198	TPH2	-2.38864	1.82852e-09
ENSGALG00000036916	-	-2.47658	2.00563e-09
ENSGALG00000026214	LRTM2	-5.31896	2.03929e-09
ENSGALG00000009604	DBX2	-4.47162	2.57311e-09
ENSGALG00000044150	-	-2.79465	2.61524e-09
ENSGALG00000050472	-	-2.31104	2.68274e-09
ENSGALG00000014668	MCTP1	-3.24953	2.70133e-09
ENSGALG00000000044	WFIKKN1	2.04691	2.80525e-09
ENSGALG00000000654	TMED6	-2.84235	2.92627e-09
ENSGALG00000042392	-	-3.98519	3.00913e-09
ENSGALG00000042840	OSGIN2	-2.17792	3.12924e-09
ENSGALG00000012156	DPP1-	-3.29409	3.3473e-09
ENSGALG00000030160	DRC7	-3.99701	3.8483e-09
ENSGALG00000054371	-	-2.30191	3.8483e-09
ENSGALG00000010303	-	-2.19832	4.52432e-09
ENSGALG00000001721	-	-4.36205	4.84371e-09
ENSGALG00000008969	EPCAM	-4.46153	4.8975e-09
ENSGALG00000010533	ELAVL4	-4.18114	4.8975e-09
ENSGALG00000006202	SCNN1B	-2.22078	4.92946e-09
ENSGALG00000012171	GPR39	-3.74859	5.30764e-09
ENSGALG00000023172	-	-2.97232	5.45519e-09
ENSGALG00000036140	-	-4.1413	6.18973e-09
ENSGALG00000004343	HPD	-2.02038	6.2797e-09
ENSGALG00000036686	PLTP	-3.15381	6.53826e-09
ENSGALG00000040866	P3H2	-2.30844	7.39431e-09
ENSGALG00000004946	-	-2.2432	8.17617e-09
ENSGALG00000010200	TRHDE	-2.06986	8.38067e-09
ENSGALG00000043831	LRRC73	-2.41404	1.00363e-08
ENSGALG00000052075	-	-2.09017	1.03506e-08
ENSGALG00000052892	-	-3.42537	1.05961e-08
ENSGALG00000009877	-	-4.14754	1.21003e-08
ENSGALG00000021074	MYOC	-2.09858	1.3086e-08
ENSGALG00000029583	PLBD1	-3.55367	1.45135e-08
ENSGALG00000050881	-	-2.8264	1.6442e-08
ENSGALG00000000038	CTRB2	-3.32456	1.7373e-08
ENSGALG00000003802	OTUD7A	-2.51911	1.86792e-08
ENSGALG00000033973	-	-3.17218	1.89476e-08
ENSGALG00000054672	-	-6.24354	2.31374e-08
ENSGALG00000028673	MARCHF3	-2.92648	3.0824e-08
ENSGALG00000017003	MLNR	-3.14187	3.28507e-08
ENSGALG00000009352	DPF3	-2.58539	3.7389e-08
ENSGALG00000036358	LMO3	-5.10197	4.31416e-08
ENSGALG00000015544	ALDOB	-2.19758	4.60694e-08
ENSGALG00000016464	VSNL1	-3.54627	4.73976e-08
ENSGALG00000010133	PTCH2	-3.54062	4.89541e-08
ENSGALG00000013900	MAP7	-2.50805	5.24945e-08
ENSGALG00000008427	GNAT3	-2.10967	5.55402e-08
ENSGALG00000028608	BTC	-2.43621	5.60085e-08
ENSGALG00000009739	AMIGO2	-2.67763	5.97223e-08
ENSGALG00000026790	DMRT2	-4.01414	6.19805e-08
ENSGALG00000032986	CFTR	-2.28794	6.44992e-08
ENSGALG00000015150	RORB	-4.27802	6.66747e-08
ENSGALG00000012913	PKP2	-2.47668	8.32979e-08
ENSGALG00000053762	-	-5.34317	9.26723e-08
ENSGALG00000034616	INHBA	-3.97298	9.49714e-08
ENSGALG00000025641	-	-4.23354	1.01526e-07
ENSGALG00000030492	ASCL2	-3.10718	1.16718e-07
ENSGALG00000016771	-	-6.03019	1.2382e-07
ENSGALG00000040718	-	-4.47895	1.44539e-07
ENSGALG00000014727	PDE4D	-3.3738	1.48321e-07
ENSGALG00000013771	CRACD	-3.32141	1.48957e-07
ENSGALG00000045729	HHIPL2	-3.3306	1.50006e-07
ENSGALG00000050460	-	-2.30999	1.5182e-07
ENSGALG00000014798	SERINC5	-2.0441	1.63431e-07
ENSGALG00000002132	KCNIP1	-3.32964	1.63859e-07
ENSGALG00000001856	MOB3B	-2.41919	1.66635e-07
ENSGALG00000005903	NRIP3	-2.39117	1.8299e-07
ENSGALG00000052394	-	-4.03147	1.84064e-07
ENSGALG00000004665	KPNA7	-3.99708	2.00142e-07
ENSGALG00000009507	PLEKHH1	-3.01962	2.16425e-07
ENSGALG00000017106	ATP8A2	-2.7373	2.25676e-07
ENSGALG00000054315	-	-3.39361	2.55737e-07
ENSGALG00000034934	CLPS	-3.95904	2.84574e-07
ENSGALG00000047448	PCSK9	-2.39364	3.18595e-07
ENSGALG00000053330	-	-3.18273	3.54219e-07
ENSGALG00000045795	-	2.47357	3.82856e-07
ENSGALG00000002083	-	-5.03275	3.93059e-07
ENSGALG00000003426	RHBDL3	-3.57992	3.98041e-07
ENSGALG00000014907	DCBLD1	-2.3617	4.15887e-07
ENSGALG00000052445	-	-3.50943	4.63564e-07
ENSGALG00000011347	IHH	-5.91166	4.72202e-07
ENSGALG00000033195	IGF2BP2	-2.30407	4.77015e-07
ENSGALG00000014938	ABHD3	-2.09202	4.89018e-07
ENSGALG00000042336	-	-3.45052	5.11377e-07
ENSGALG00000054874	-	4.48572	5.20639e-07
ENSGALG00000009366	ASIC5	-2.12224	5.57783e-07
ENSGALG00000049051	-	-3.59292	6.3697e-07
ENSGALG00000010232	VRTN	-3.26197	6.40415e-07
ENSGALG00000010588	GNOT2	-7.56469	6.45113e-07
ENSGALG00000051550	-	-2.45941	6.76021e-07
ENSGALG00000028595	CCNO	-2.79736	7.29506e-07
ENSGALG00000036160	-	-2.32679	7.55898e-07
ENSGALG00000009042	ISM1	-2.11215	7.64277e-07
ENSGALG00000011003	SLC35F3	-3.99574	7.73081e-07
ENSGALG00000015172	-	-4.20446	8.19057e-07
ENSGALG00000048390	-	3.52904	8.19057e-07
ENSGALG00000051013	-	-4.44986	8.29597e-07
ENSGALG00000016511	ADGRG2	-2.43456	8.46629e-07
ENSGALG00000001645	KCNT1	-2.24135	9.405e-07
ENSGALG00000053153	-	-6.23123	9.62452e-07
ENSGALG00000012089	-	-2.71737	9.66156e-07
ENSGALG00000006854	NEURL2	-2.77644	1.25645e-06
ENSGALG00000002675	SCUBE3	-2.30987	1.28288e-06
ENSGALG00000015461	-	3.18708	1.30968e-06
ENSGALG00000038225	SEMA3E	-2.74233	1.32787e-06
ENSGALG00000054807	-	-5.75316	1.50584e-06
ENSGALG00000026187	NMNAT3	-3.45484	1.65237e-06
ENSGALG00000047713	QPRT	-2.56489	1.73789e-06
ENSGALG00000051946	-	4.66557	1.73876e-06
ENSGALG00000016770	-	-5.3458	1.79541e-06
ENSGALG00000011349	-	-5.65299	2.03563e-06
ENSGALG00000050851	-	-2.661	2.22591e-06
ENSGALG00000048383	-	4.45669	2.43032e-06
ENSGALG00000006809	POU2AF1	4.00078	2.59524e-06
ENSGALG00000049933	-	-2.9829	2.59524e-06
ENSGALG00000054187	-	-2.8872	2.66191e-06
ENSGALG00000051214	-	-2.47495	2.73871e-06
ENSGALG00000048568	-	-6.67458	2.81679e-06
ENSGALG00000035960	-	-2.19091	2.92276e-06
ENSGALG00000011243	DAZL	-5.23544	3.04369e-06
ENSGALG00000028519	CCR1-	5.14094	3.07913e-06
ENSGALG00000011041	DNAJC6	-2.65979	3.30086e-06
ENSGALG00000026005	DIO2	2.49876	3.46819e-06
ENSGALG00000010044	KCNMB4	-2.06304	3.48592e-06
ENSGALG00000053833	C1orf21-	-2.28344	3.95121e-06
ENSGALG00000051289	-	-3.24225	4.00894e-06
ENSGALG00000034574	ASZ1	-4.57946	4.03622e-06
ENSGALG00000047395	-	3.5677	4.04928e-06
ENSGALG00000035761	-	-2.2373	4.22979e-06
ENSGALG00000005762	BIRC7	-2.49676	4.3248e-06
ENSGALG00000049716	-	4.53415	4.38883e-06
ENSGALG00000047327	-	-3.09782	4.59787e-06
ENSGALG00000032184	CSPG5	-4.37807	4.77464e-06
ENSGALG00000051535	-	-3.4885	5.03179e-06
ENSGALG00000042374	PDE11A	-2.14244	5.07605e-06
ENSGALG00000034806	-	2.42533	5.14897e-06
ENSGALG00000027772	NANOG	-5.54058	5.26023e-06
ENSGALG00000053278	SUCNR1	2.09708	5.30029e-06
ENSGALG00000050372	SYCN	-2.41093	5.77819e-06
ENSGALG00000008188	TRIM36	-2.22693	6.06003e-06
ENSGALG00000053859	-	-2.84098	6.27427e-06
ENSGALG00000015110	FAM189A2	-4.26066	6.93807e-06
ENSGALG00000009667	MFAP3L	-2.42904	7.34707e-06
ENSGALG00000009568	SPOCK3	-2.097	7.97808e-06
ENSGALG00000012092	ESYT3	-2.46917	8.03299e-06
ENSGALG00000002728	SLC16A3	2.42172	8.1076e-06
ENSGALG00000020679	-	-2.47033	8.24391e-06
ENSGALG00000031306	BHLHA15	3.66727	8.80535e-06
ENSGALG00000011623	ADAMTS3	-2.98131	9.00507e-06
ENSGALG00000055104	-	7.3872	9.50341e-06
ENSGALG00000005493	ITGB1BP2	-3.25569	9.59044e-06
ENSGALG00000037558	-	2.77768	1.03273e-05
ENSGALG00000033767	-	-2.81958	1.05769e-05
ENSGALG00000015028	RLN3	-4.49239	1.05889e-05
ENSGALG00000051167	-	3.61542	1.07492e-05
ENSGALG00000046107	-	-3.85917	1.0898e-05
ENSGALG00000054233	-	-2.53301	1.16151e-05
ENSGALG00000001449	STRA6	-4.63372	1.19704e-05
ENSGALG00000053311	-	-2.75091	1.20769e-05
ENSGALG00000008763	SSX2IP	-2.19082	1.25374e-05
ENSGALG00000037642	SLC23A1	4.41361	1.28812e-05
ENSGALG00000029445	FADS6	-2.27747	1.39781e-05
ENSGALG00000054792	-	-6.25188	1.44589e-05
ENSGALG00000012875	WEE2	-2.81945	1.53452e-05
ENSGALG00000041690	-	-2.51792	1.57415e-05
ENSGALG00000045740	-	-4.4684	1.59602e-05
ENSGALG00000016690	CYP2AC1	2.64241	1.63863e-05
ENSGALG00000006440	-	-5.767	1.65949e-05
ENSGALG00000049630	-	-5.04431	1.90456e-05
ENSGALG00000052792	-	-5.89832	1.93844e-05
ENSGALG00000053674	-	-3.45916	1.96969e-05
ENSGALG00000000902	KDF1	-2.06167	2.08327e-05
ENSGALG00000010018	CTSEAL	-2.82249	2.10046e-05
ENSGALG00000050477	-	6.76815	2.1413e-05
ENSGALG00000051599	-	-6.01024	2.29221e-05
ENSGALG00000044727	ANKRD34B	-2.60742	2.31769e-05
ENSGALG00000052608	-	-2.71474	2.42266e-05
ENSGALG00000031076	ESRP1	-3.95009	2.43681e-05
ENSGALG00000004860	RASD1	-2.07565	2.43878e-05
ENSGALG00000009538	-	-2.19266	2.48102e-05
ENSGALG00000009687	KCNK2	-3.48189	2.4948e-05
ENSGALG00000051292	-	-4.6709	2.52137e-05
ENSGALG00000052272	-	-5.07	2.56648e-05
ENSGALG00000017052	CCNA1	-4.90801	2.61375e-05
ENSGALG00000051782	-	-3.89366	2.63759e-05
ENSGALG00000046786	-	-6.41393	2.69192e-05
ENSGALG00000010338	CXCL13L2	5.89497	2.73551e-05
ENSGALG00000010237	NPC2	-3.99715	2.93341e-05
ENSGALG00000034952	-	-3.64833	2.93341e-05
ENSGALG00000049450	-	3.95081	3.0097e-05
ENSGALG00000005739	SCD	-2.00786	3.03284e-05
ENSGALG00000049872	-	-3.28956	3.14013e-05
ENSGALG00000015422	NRG1	-3.27196	3.17295e-05
ENSGALG00000033664	MOV1-L1	-2.9009	3.23215e-05
ENSGALG00000050843	-	-2.27258	3.27542e-05
ENSGALG00000049947	-	-6.96748	3.42717e-05
ENSGALG00000005242	-	-3.98929	3.70449e-05
ENSGALG00000024122	TNFRSF13B	3.61191	3.73232e-05
ENSGALG00000048083	-	-3.72889	3.75877e-05
ENSGALG00000049823	-	5.7129	3.90734e-05
ENSGALG00000015599	SOHO-1	-5.45445	3.98639e-05
ENSGALG00000027960	GRPR	-3.40114	4.20244e-05
ENSGALG00000048917	-	-6.17738	4.20244e-05
ENSGALG00000054380	-	-2.98789	4.22346e-05
ENSGALG00000051615	-	-3.31432	4.31847e-05
ENSGALG00000008317	SDSL	2.61594	4.39205e-05
ENSGALG00000051859	-	-2.05078	4.47782e-05
ENSGALG00000019312	-	-4.34514	4.67239e-05
ENSGALG00000033634	TDRD5	-3.11425	4.82129e-05
ENSGALG00000052651	-	7.06887	4.92063e-05
ENSGALG00000012173	LGALS3	2.05564	5.03111e-05
ENSGALG00000031850	-	-2.81365	5.03799e-05
ENSGALG00000054770	INHA	-4.30724	5.17569e-05
ENSGALG00000016492	TDRD15	-3.5635	5.28659e-05
ENSGALG00000030007	-	2.98904	5.37571e-05
ENSGALG00000000302	TNNT2	-4.17325	5.65698e-05
ENSGALG00000008267	IL5RA	-2.44988	5.68515e-05
ENSGALG00000012307	GALR3	-3.903	5.72623e-05
ENSGALG00000011551	JCHAIN	3.70998	5.78708e-05
ENSGALG00000012830	IRF4	3.06487	5.84552e-05
ENSGALG00000046793	HELT	3.06026	6.15686e-05
ENSGALG00000054880	-	-5.03244	6.15686e-05
ENSGALG00000054011	-	-2.37274	6.29826e-05
ENSGALG00000033783	FER1L6	2.68254	6.3572e-05
ENSGALG00000008646	-	-4.13764	6.39065e-05
ENSGALG00000031430	-	2.51989	6.93529e-05
ENSGALG00000049661	-	-5.12639	6.9547e-05
ENSGALG00000050545	-	3.6168	7.46865e-05
ENSGALG00000053502	-	-4.12708	7.54217e-05
ENSGALG00000012984	-	-3.88178	7.54505e-05
ENSGALG00000032404	MYH1C	5.13672	7.72758e-05
ENSGALG00000049267	-	5.70495	7.85888e-05
ENSGALG00000041143	UMOD	-4.50917	7.88643e-05
ENSGALG00000046580	MGARP	-2.39341	8.60408e-05
ENSGALG00000054799	SPIC	5.39338	8.74194e-05
ENSGALG00000037170	TRIM39.2	2.2438	8.94213e-05
ENSGALG00000014453	FAM46C	2.64698	9.21543e-05
ENSGALG00000046878	-	-6.43348	9.60099e-05
ENSGALG00000001325	CYP1A1	-4.29668	9.78639e-05
ENSGALG00000009095	LHCGR	-2.29769	0.000103614
ENSGALG00000030173	WNT2	-2.47922	0.000106744
ENSGALG00000027269	GUCA2B	-2.72994	0.000109021
ENSGALG00000006602	SYT8	3.71429	0.000109985
ENSGALG00000049572	-	-4.2546	0.000110315
ENSGALG00000054855	-	-4.83329	0.000112065
ENSGALG00000050804	-	-2.54116	0.000113446
ENSGALG00000006827	IL4	-5.31451	0.000114231
ENSGALG00000052003	-	-2.87397	0.000114231
ENSGALG00000054654	-	-5.40845	0.000116155
ENSGALG00000049589	-	3.83804	0.000116533
ENSGALG00000015799	ELAVL2	-3.14815	0.0001175
ENSGALG00000014812	SIDT1	-2.2962	0.000118264
ENSGALG00000014994	CRHBP	2.68779	0.000119665
ENSGALG00000011838	GUCY2C	-3.04388	0.000120844
ENSGALG00000005613	-	-2.25744	0.000126669
ENSGALG00000047941	-	-4.06127	0.000127416
ENSGALG00000051710	-	-4.01097	0.000128617
ENSGALG00000050515	-	3.79181	0.000128879
ENSGALG00000051264	-	-4.85363	0.000132893
ENSGALG00000009519	ARG2	-2.35346	0.000134466
ENSGALG00000046947	-	6.99341	0.000149104
ENSGALG00000043064	EXFABP	3.59592	0.000151784
ENSGALG00000016415	MAP7D2	-4.26999	0.000157643
ENSGALG00000054199	-	-4.23684	0.00015783
ENSGALG00000054194	-	-5.59981	0.000158947
ENSGALG00000027716	-	2.77143	0.000159087
ENSGALG00000048418	-	-4.30335	0.000160713
ENSGALG00000045607	CXCL13	5.32231	0.000164108
ENSGALG00000005086	PLAU	-2.38115	0.000191124
ENSGALG00000047984	-	-5.862	0.000204403
ENSGALG00000053057	-	4.54277	0.00020492
ENSGALG00000011809	GRIN2B	-2.00325	0.000221973
ENSGALG00000038940	FBXO43	-4.26232	0.000235907
ENSGALG00000054053	-	-6.06438	0.000242807
ENSGALG00000044739	-	-2.62574	0.000247576
ENSGALG00000009737	TAC1	-4.92007	0.000251623
ENSGALG00000054925	-	-2.63438	0.000267311
ENSGALG00000035602	ZNF536	-2.24945	0.000270405
ENSGALG00000030907	CSF3	4.67359	0.000276447
ENSGALG00000036222	-	-2.56725	0.000279815
ENSGALG00000043839	SPACA1	-2.46638	0.000283063
ENSGALG00000005543	-	3.62154	0.000303882
ENSGALG00000005361	-	-3.82027	0.00030836
ENSGALG00000038740	AMY2A	-2.91698	0.000334304
ENSGALG00000047451	-	-4.41067	0.000338448
ENSGALG00000006443	MADPRT1	3.07719	0.000339425
ENSGALG00000047400	-	-4.60839	0.000352231
ENSGALG00000054727	-	-4.82798	0.000369363
ENSGALG00000052744	-	-6.01537	0.000374952
ENSGALG00000046991	-	-3.20079	0.000376497
ENSGALG00000054601	-	-2.91976	0.000390905
ENSGALG00000047870	-	-4.09522	0.000392069
ENSGALG00000047045	-	-4.62256	0.000435511
ENSGALG00000048184	-	3.1201	0.000435716
ENSGALG00000052080	-	-3.91872	0.000435716
ENSGALG00000050023	-	4.24977	0.000443074
ENSGALG00000011668	IL8L1	4.34263	0.000456639
ENSGALG00000026808	TMEM72	-5.24205	0.000456639
ENSGALG00000009482	HEPACAM2	4.07623	0.000473287
ENSGALG00000047506	-	4.44991	0.000478236
ENSGALG00000046616	CHGB	-2.53551	0.000496278
ENSGALG00000004742	BMP15	-2.67458	0.000511786
ENSGALG00000000364	STC1	-3.64884	0.000513373
ENSGALG00000000251	CD79B	2.30343	0.000525625
ENSGALG00000052260	-	6.42235	0.000531439
ENSGALG00000052428	-	-5.31967	0.000534176
ENSGALG00000017216	-	-4.62	0.000551023
ENSGALG00000050469	-	-4.13018	0.000567901
ENSGALG00000041273	KIAA-319	-2.16904	0.000599082
ENSGALG00000015662	-	3.17824	0.00061632
ENSGALG00000016761	LYG2	4.79733	0.000632058
ENSGALG00000030056	-	-2.87315	0.000643355
ENSGALG00000006318	IL21R	2.7015	0.000643929
ENSGALG00000039246	-	-5.23137	0.000651785
ENSGALG00000037295	-	2.70551	0.000667681
ENSGALG00000025945	AVD	2.30857	0.000679283
ENSGALG00000050716	-	-4.37306	0.00068053
ENSGALG00000028496	-	3.93529	0.000688327
ENSGALG00000046393	SLAMF1	2.44136	0.000698222
ENSGALG00000049913	-	-4.97767	0.000701298
ENSGALG00000003034	SS2	-2.23908	0.000706302
ENSGALG00000053083	-	-5.11072	0.000736407
ENSGALG00000041932	SLC5A5	-4.67944	0.000743625
ENSGALG00000048145	-	-3.70879	0.000747485
ENSGALG00000047495	LRRC1-	-4.47665	0.000770349
ENSGALG00000016788	IL18RAP	2.77471	0.000773981
ENSGALG00000051370	-	4.83971	0.000774711
ENSGALG00000046719	-	6.20066	0.000810516
ENSGALG00000006388	IL16	2.02285	0.000817327
ENSGALG00000013402	AHRR	2.46863	0.000822848
ENSGALG00000044970	LARP6L	-4.032	0.000823547
ENSGALG00000054923	SOX3	-6.53211	0.000847664
ENSGALG00000051878	-	-3.86008	0.000862196
ENSGALG00000048734	-	-4.63794	0.000886536
ENSGALG00000005462	ZP4	-2.41277	0.000903969
ENSGALG00000012142	KCNA4	-3.52208	0.000930342
ENSGALG00000015937	FABP1	2.157	0.000949203
ENSGALG00000049755	IL22RA2	3.76797	0.000958889
ENSGALG00000032170	-	4.88711	0.00096345
ENSGALG00000051770	-	-4.39954	0.000990353
ENSGALG00000047962	-	-5.91509	0.000992637
ENSGALG00000014228	SMC1B	-2.09473	0.00100717
ENSGALG00000047278	-	-3.41996	0.00102235
ENSGALG00000016934	-	-2.25921	0.00104081
ENSGALG00000054978	-	2.83315	0.0010487
ENSGALG00000041280	FOSB	3.47543	0.0010664
ENSGALG00000051704	-	-4.39043	0.00107683
ENSGALG00000051472	-	-5.32046	0.0011005
ENSGALG00000025660	-	-2.37145	0.00110189
ENSGALG00000054885	-	-5.03897	0.00111191
ENSGALG00000005839	ARID3C	2.6923	0.00111688
ENSGALG00000047227	-	4.78694	0.00115203
ENSGALG00000052335	-	-3.90688	0.00116262
ENSGALG00000002570	-	2.38338	0.00116579
ENSGALG00000039687	NIPAL4	-3.65932	0.00123037
ENSGALG00000016664	NEIL2	-2.53424	0.00124046
ENSGALG00000050572	-	-4.1147	0.00124484
ENSGALG00000050083	SYCP2L	-4.73725	0.001251
ENSGALG00000054787	-	-2.39236	0.00127058
ENSGALG00000030502	ADAMTS4	2.43127	0.00129004
ENSGALG00000048423	-	-4.16436	0.00130132
ENSGALG00000008660	CST7	2.36081	0.00130151
ENSGALG00000015324	-	-2.00093	0.00131718
ENSGALG00000007546	-	2.437	0.00132515
ENSGALG00000051203	-	3.34486	0.00132746
ENSGALG00000043908	-	-5.4778	0.00132783
ENSGALG00000014455	LPAR5	2.00391	0.00133298
ENSGALG00000050279	-	-2.39371	0.00136142
ENSGALG00000006989	-	-2.02458	0.00139638
ENSGALG00000019835	TRIM27.2	2.22848	0.00139916
ENSGALG00000004518	-	-2.2175	0.00140015
ENSGALG00000052803	-	4.20731	0.0014192
ENSGALG00000053832	-	7.09209	0.00142026
ENSGALG00000048121	-	-4.59499	0.00145933
ENSGALG00000048609	-	-3.99093	0.00146985
ENSGALG00000041101	GALNT6	2.0355	0.00147216
ENSGALG00000016128	B3GALT5	3.148	0.00150639
ENSGALG00000047626	-	-3.72321	0.0015231
ENSGALG00000054972	-	-3.53511	0.00152608
ENSGALG00000048081	-	3.0886	0.00157513
ENSGALG00000033278	NLRC3	2.15077	0.00160141
ENSGALG00000041978	K123	2.56378	0.00160704
ENSGALG00000049726	-	5.20191	0.00161585
ENSGALG00000048259	-	6.43883	0.00162021
ENSGALG00000008997	STEAP4	2.0899	0.00164006
ENSGALG00000015205	TYRP1	-4.12269	0.00166515
ENSGALG00000020986	-	2.29441	0.00171071
ENSGALG00000026037	EIF4E1B	-5.20033	0.001713
ENSGALG00000052542	-	5.60801	0.00173381
ENSGALG00000004441	-	-3.57485	0.0017795
ENSGALG00000019352	-	-4.26466	0.00178214
ENSGALG00000051132	-	-5.24391	0.00178884
ENSGALG00000007927	CNTN6	-3.53746	0.00178914
ENSGALG00000037851	KK34	2.12902	0.00178914
ENSGALG00000045510	-	2.33331	0.00179388
ENSGALG00000029940	IL1B	2.57309	0.00179841
ENSGALG00000046863	-	3.97436	0.0018047
ENSGALG00000001371	HS3ST3A1	-2.53272	0.00187146
ENSGALG00000021025	-	-2.02275	0.00191105
ENSGALG00000033720	CA7	-2.41556	0.00191105
ENSGALG00000011646	PLD4	2.0886	0.00191977
ENSGALG00000049423	-	2.20333	0.0019727
ENSGALG00000039411	COL25A1	-3.3024	0.00198197
ENSGALG00000017102	GPR12	-3.93303	0.00199122
ENSGALG00000054888	-	-3.59952	0.00201046
ENSGALG00000052370	-	-4.14167	0.00202934
ENSGALG00000051501	-	-5.70869	0.00205885
ENSGALG00000052964	-	-2.59323	0.00206739
ENSGALG00000047637	C21orf58	-2.32551	0.0020983
ENSGALG00000050911	-	-4.85333	0.00212013
ENSGALG00000007618	BTG4	-4.08132	0.00212469
ENSGALG00000001405	IRF6	-2.48509	0.00214686
ENSGALG00000014412	CSTA	3.24647	0.00216199
ENSGALG00000047188	-	2.02758	0.00221256
ENSGALG00000053581	-	-3.22983	0.00221612
ENSGALG00000047309	-	-4.41126	0.00221765
ENSGALG00000049059	-	-3.54012	0.0022229
ENSGALG00000051176	-	-3.27746	0.00229809
ENSGALG00000013663	FGF2-	-5.29741	0.0023439
ENSGALG00000036627	CXCR1	2.14477	0.00237046
ENSGALG00000050385	-	-6.25661	0.00238238
ENSGALG00000027712	SLAMF8	3.05392	0.00239331
ENSGALG00000006242	PABPN1L	-2.9418	0.00239731
ENSGALG00000016600	POMC	-3.38166	0.00242884
ENSGALG00000004028	MATN4	2.16104	0.00243408
ENSGALG00000054558	-	-2.11581	0.00250141
ENSGALG00000033941	RORC	2.2371	0.00253207
ENSGALG00000008666	CTLA4	2.62241	0.00253579
ENSGALG00000046217	PIT54	6.28626	0.00256358
ENSGALG00000010223	-	2.52546	0.00264421
ENSGALG00000049468	-	-5.63138	0.00265882
ENSGALG00000047760	-	-2.20396	0.00267729
ENSGALG00000005759	IFNW1	-3.14785	0.00269704
ENSGALG00000054845	-	-4.82337	0.00269805
ENSGALG00000050704	-	-3.78948	0.0027004
ENSGALG00000051720	-	-3.11453	0.00272472
ENSGALG00000046009	-	-2.4226	0.00278668
ENSGALG00000045596	-	2.35174	0.00293867
ENSGALG00000049747	-	4.46309	0.00295836
ENSGALG00000031786	BLVRA	-2.11154	0.00296262
ENSGALG00000007675	CXCR5	2.7087	0.00299228
ENSGALG00000024272	S1--A12	3.68396	0.0030005
ENSGALG00000047341	-	-2.41586	0.00302024
ENSGALG00000053643	-	-2.10483	0.00306155
ENSGALG00000027534	GM2A	-2.02669	0.0030852
ENSGALG00000052594	-	-2.05488	0.00311655
ENSGALG00000035854	-	-2.30993	0.00311696
ENSGALG00000027407	-	2.0832	0.00314092
ENSGALG00000054092	-	-5.75858	0.00317026
ENSGALG00000049061	-	5.26542	0.00323715
ENSGALG00000053039	-	-2.9201	0.00324926
ENSGALG00000000871	ART1	3.36841	0.00332382
ENSGALG00000054120	-	3.2674	0.0033426
ENSGALG00000048245	-	-5.33978	0.00344788
ENSGALG00000048975	-	-2.79251	0.00347327
ENSGALG00000021340	CA9	-2.0022	0.00351249
ENSGALG00000053858	-	-3.40257	0.00351318
ENSGALG00000055116	-	-3.13908	0.00354982
ENSGALG00000003899	RAB17	2.7728	0.00361705
ENSGALG00000050928	-	-3.02509	0.00362291
ENSGALG00000053709	-	-4.44573	0.00362291
ENSGALG00000048057	-	-4.63381	0.00364995
ENSGALG00000002432	DYDC2	-3.56977	0.00365239
ENSGALG00000023435	GATM	-2.0597	0.00365239
ENSGALG00000013226	-	-3.94058	0.00365968
ENSGALG00000053118	-	-4.64732	0.00374198
ENSGALG00000014280	AICDA	5.03972	0.0038406
ENSGALG00000005319	CDH8	-4.78252	0.00384705
ENSGALG00000051079	-	-3.63698	0.00386157
ENSGALG00000052331	-	2.82965	0.00392003
ENSGALG00000053800	-	-4.62151	0.00392003
ENSGALG00000044565	-	-2.28694	0.00396787
ENSGALG00000051054	-	2.95603	0.00400835
ENSGALG00000033591	-	-2.93385	0.00406128
ENSGALG00000024525	5S_rRNA	-3.80704	0.0040673
ENSGALG00000051952	-	-5.48241	0.00408741
ENSGALG00000047701	C7orf57	-3.6266	0.00415996
ENSGALG00000054266	-	-4.51691	0.0042001
ENSGALG00000045235	-	-4.36392	0.0043345
ENSGALG00000010161	DMRT3	-2.49459	0.00440338
ENSGALG00000048544	-	-3.02638	0.0045321
ENSGALG00000054021	-	3.26002	0.00463608
ENSGALG00000039292	-	-5.74309	0.00466229
ENSGALG00000011225	SLC25A47	-2.41256	0.00466944
ENSGALG00000027183	-	-4.02884	0.00477106
ENSGALG00000053666	-	-2.71761	0.00485544
ENSGALG00000055095	-	-3.02604	0.00486145
ENSGALG00000041563	UNC8-	-2.40251	0.00493952
ENSGALG00000052899	-	-3.43981	0.00501871
ENSGALG00000047028	-	-4.94764	0.00502161
ENSGALG00000030652	-	2.59886	0.00515269
ENSGALG00000051430	-	-3.03279	0.00520232
ENSGALG00000054091	-	-5.81065	0.0052918
ENSGALG00000020331	-	2.01995	0.00533475
ENSGALG00000048726	-	-5.10902	0.00533641
ENSGALG00000000544	-	2.14062	0.00534546
ENSGALG00000031804	H2BE1	-4.86039	0.00538311
ENSGALG00000037223	-	2.05634	0.00538311
ENSGALG00000048528	-	2.30993	0.00538431
ENSGALG00000054437	-	6.48666	0.00558368
ENSGALG00000050387	-	-3.06341	0.00570332
ENSGALG00000047656	-	-4.55119	0.00573232
ENSGALG00000015134	APOV1	6.3183	0.00574824
ENSGALG00000048241	-	-2.91	0.00581035
ENSGALG00000051722	-	-4.58643	0.0058468
ENSGALG00000002207	ATP6V1G3	2.56866	0.00589999
ENSGALG00000053052	-	3.11639	0.00598814
ENSGALG00000050522	-	-3.7538	0.00600527
ENSGALG00000010657	-	-2.73506	0.00602158
ENSGALG00000047572	-	-4.98788	0.00612945
ENSGALG00000007620	GFRA3	-2.68313	0.0061355
ENSGALG00000053906	-	-4.25142	0.00615531
ENSGALG00000046679	-	-4.27687	0.00620513
ENSGALG00000023411	CD18-	2.04974	0.00623174
ENSGALG00000049924	-	-4.47519	0.00623788
ENSGALG00000035726	FLT3	2.14987	0.00626028
ENSGALG00000000806	LINGO3	4.64426	0.00628656
ENSGALG00000028666	-	-2.92212	0.00632171
ENSGALG00000051018	-	-3.8595	0.00633809
ENSGALG00000011418	CCR6	2.7804	0.00644558
ENSGALG00000054664	-	-3.39639	0.00647658
ENSGALG00000052593	-	2.35827	0.00649247
ENSGALG00000001900	PHF24	2.34782	0.00650381
ENSGALG00000052524	-	3.82679	0.00658152
ENSGALG00000000497	-	-2.44952	0.00662633
ENSGALG00000052547	-	2.7484	0.00665586
ENSGALG00000049706	-	-5.41536	0.00668793
ENSGALG00000035825	-	2.84461	0.00680897
ENSGALG00000036942	KCNA3	3.15184	0.0069334
ENSGALG00000011961	TNIP3	2.02463	0.00695774
ENSGALG00000015294	ADGRG7	4.21452	0.00701764
ENSGALG00000053463	-	-2.9092	0.00707873
ENSGALG00000010152	TSPAN8	4.2427	0.0072012
ENSGALG00000050231	-	-2.22695	0.00720267
ENSGALG00000028256	CCL19	2.2109	0.00723245
ENSGALG00000052628	-	2.08795	0.00725069
ENSGALG00000051507	-	-3.69244	0.00728926
ENSGALG00000010866	AREG	2.20592	0.00731422
ENSGALG00000011622	MAS1	-3.02468	0.00754333
ENSGALG00000051190	-	3.30746	0.00766415
ENSGALG00000016431	PAX5	2.46009	0.00771961
ENSGALG00000054815	-	2.56722	0.0077662
ENSGALG00000043076	-	-3.55144	0.00792116
ENSGALG00000032717	CCL4	2.10109	0.00805694
ENSGALG00000003647	SLC13A2	-2.37754	0.00828804
ENSGALG00000015395	CD2--L	2.84317	0.00830338
ENSGALG00000016667	AvBD1-	4.38038	0.0083174
ENSGALG00000048500	-	-5.42759	0.00847131
ENSGALG00000052827	-	-2.1866	0.00847131
ENSGALG00000026768	SLCO4C1	2.89041	0.00852049
ENSGALG00000047897	-	-4.12519	0.00859569
ENSGALG00000047440	-	6.63777	0.00867607
ENSGALG00000028039	AVR2	-2.05088	0.00870459
ENSGALG00000050240	TBX21	2.13488	0.00914983
ENSGALG00000050857	PTPN2-	-2.81975	0.0091914
ENSGALG00000039105	-	-6.36785	0.00928166
ENSGALG00000003588	IRX5	2.34893	0.00940428
ENSGALG00000051617	-	5.83144	0.00941848
ENSGALG00000026098	IL8	3.06329	0.00949422
ENSGALG00000024136	-	-3.42336	0.00952765
ENSGALG00000049938	-	4.40858	0.00957704
ENSGALG00000016465	ZPAX	-4.37104	0.00959888
ENSGALG00000048647	-	2.15255	0.0100912
ENSGALG00000031605	POU3F1	-2.35078	0.0102562
ENSGALG00000048901	-	-5.30684	0.0103766
ENSGALG00000054068	-	-2.78384	0.0104167
ENSGALG00000041880	-	-4.18387	0.0104219
ENSGALG00000049990	-	2.18229	0.0105378
ENSGALG00000048720	-	-2.52614	0.0105394
ENSGALG00000026658	LACTBL1	2.95757	0.0107724
ENSGALG00000052416	-	-4.3843	0.0108323
ENSGALG00000044505	-	2.00823	0.0108877
ENSGALG00000048750	-	-2.16309	0.0109267
ENSGALG00000038884	SRL	-3.44721	0.0110252
ENSGALG00000054778	-	-3.27824	0.0111974
ENSGALG00000043904	SH3RF2	2.34296	0.0112279
ENSGALG00000055066	-	-3.50567	0.0112279
ENSGALG00000019553	SERPINB1-B	2.69881	0.0113566
ENSGALG00000048788	-	2.03152	0.0114526
ENSGALG00000015928	-	-2.42951	0.011476
ENSGALG00000051543	-	-4.70227	0.0114781
ENSGALG00000042228	TAFA4	2.59359	0.0117761
ENSGALG00000052141	-	2.01614	0.0117979
ENSGALG00000036780	-	2.11964	0.0123071
ENSGALG00000011236	BEGAIN	2.29269	0.0123107
ENSGALG00000041888	-	3.17951	0.0123238
ENSGALG00000051791	-	-3.38981	0.0125252
ENSGALG00000054676	-	-2.77583	0.0127199
ENSGALG00000046643	-	2.06268	0.0130012
ENSGALG00000049485	-	-2.13964	0.0131266
ENSGALG00000051177	-	5.4403	0.0131884
ENSGALG00000015824	CGA	-3.73027	0.0133183
ENSGALG00000037439	SLC9A4	4.61461	0.0136241
ENSGALG00000028895	-	3.42638	0.0137875
ENSGALG00000028448	SH2D1B	2.08584	0.0138166
ENSGALG00000005099	ORM1	3.76761	0.013835
ENSGALG00000047822	-	-3.89846	0.0138646
ENSGALG00000046553	-	-4.53929	0.0138818
ENSGALG00000021782	gga-mir-146b	2.78718	0.0141708
ENSGALG00000051738	-	-3.63721	0.0143702
ENSGALG00000016375	PHEX	2.37557	0.0144381
ENSGALG00000012100	CFAP221	-2.03764	0.0145421
ENSGALG00000048302	-	4.94751	0.0145523
ENSGALG00000007288	SNTN	-3.82076	0.0146271
ENSGALG00000047270	-	2.81098	0.0146354
ENSGALG00000011052	SLC38A11	-4.10845	0.0146702
ENSGALG00000007817	EHF	4.0014	0.0146922
ENSGALG00000048350	-	-4.32719	0.0147236
ENSGALG00000048430	-	2.09516	0.0148143
ENSGALG00000051523	gga-mir-12232	-3.9252	0.0148336
ENSGALG00000051563	-	-5.10299	0.0148502
ENSGALG00000018339	gga-mir-31	-3.831	0.0148894
ENSGALG00000049140	-	-2.63963	0.0149458
ENSGALG00000052137	-	-2.20118	0.0149955
ENSGALG00000054606	-	2.14002	0.0152191
ENSGALG00000025505	gga-mir-1777	2.03156	0.0153321
ENSGALG00000052804	-	4.73673	0.0153869
ENSGALG00000054975	-	-4.97819	0.015412
ENSGALG00000053919	LRRC18	2.31523	0.0158601
ENSGALG00000053802	-	-3.67726	0.0159311
ENSGALG00000011443	EXOC3L4	2.29525	0.0161543
ENSGALG00000054138	-	-3.95292	0.0162005
ENSGALG00000037777	MSC	2.68134	0.0166773
ENSGALG00000047625	-	-2.19902	0.0166878
ENSGALG00000049465	-	2.44541	0.0167719
ENSGALG00000048327	-	-2.77848	0.0167997
ENSGALG00000018283	gga-mir-138-1	-3.62871	0.0169182
ENSGALG00000010915	IL6	2.7185	0.0169578
ENSGALG00000035972	KRT75	3.32423	0.0170483
ENSGALG00000000081	IL4I1	3.46618	0.0171429
ENSGALG00000053845	-	-4.06932	0.017483
ENSGALG00000050981	-	4.49484	0.0178309
ENSGALG00000052907	-	2.38853	0.0179874
ENSGALG00000030025	FABP4	2.37266	0.0180128
ENSGALG00000050905	-	4.60385	0.0180165
ENSGALG00000048218	-	-6.17103	0.0181116
ENSGALG00000033381	-	2.29537	0.0185673
ENSGALG00000046736	-	-4.74816	0.0188514
ENSGALG00000051981	-	-2.54102	0.0188616
ENSGALG00000036587	LHX4	-3.62271	0.0193794
ENSGALG00000047896	-	-4.83754	0.0195523
ENSGALG00000049691	-	2.83594	0.0195842
ENSGALG00000045936	FAM83F	2.60428	0.0195886
ENSGALG00000014979	FRK	2.7282	0.0195978
ENSGALG00000028701	gga-mir-668-	-3.8363	0.0201227
ENSGALG00000049211	-	-2.26941	0.0201322
ENSGALG00000014372	SLC34A2	2.74196	0.0202144
ENSGALG00000049857	-	-3.19573	0.0202866
ENSGALG00000048290	-	-3.14013	0.0205545
ENSGALG00000051799	-	-3.86855	0.020558
ENSGALG00000052721	-	-3.41173	0.0206429
ENSGALG00000031689	-	-2.16392	0.0208476
ENSGALG00000050859	-	-4.14571	0.0210555
ENSGALG00000045260	-	-4.25704	0.021086
ENSGALG00000049350	-	-2.90359	0.0212092
ENSGALG00000046981	-	3.43815	0.0212469
ENSGALG00000055123	-	-2.73466	0.0214457
ENSGALG00000051309	-	-4.95623	0.0217865
ENSGALG00000007268	-	-2.52131	0.0218583
ENSGALG00000003857	-	2.15433	0.0219632
ENSGALG00000047670	-	-3.59029	0.022133
ENSGALG00000052237	-	-2.44835	0.0222291
ENSGALG00000013169	IL2-RB	-3.5742	0.0225214
ENSGALG00000051411	-	-3.17127	0.0226077
ENSGALG00000041400	-	-3.38284	0.0226092
ENSGALG00000025450	gga-mir-1685	3.46197	0.022921
ENSGALG00000051227	-	-2.41629	0.0229589
ENSGALG00000051901	-	2.45887	0.0231252
ENSGALG00000051122	-	-2.97046	0.0231296
ENSGALG00000049526	-	-2.15912	0.0231621
ENSGALG00000046879	-	3.07901	0.023541
ENSGALG00000037826	-	2.46302	0.0236614
ENSGALG00000029532	CXCL13L3	2.10834	0.0240505
ENSGALG00000053966	-	-5.00148	0.0241636
ENSGALG00000052142	-	5.59393	0.0245774
ENSGALG00000036504	C14orf39	-5.59603	0.0247766
ENSGALG00000006025	XIRP1	2.44592	0.0248327
ENSGALG00000054058	-	-3.27558	0.02511
ENSGALG00000047998	-	2.1796	0.0251674
ENSGALG00000050809	-	-5.14294	0.0252062
ENSGALG00000027100	gga-mir-6571	2.84297	0.0254179
ENSGALG00000054849	-	-2.58389	0.0254902
ENSGALG00000051103	-	-5.05019	0.0255579
ENSGALG00000050592	-	-4.73998	0.0256543
ENSGALG00000010868	MACC1	3.30446	0.0262406
ENSGALG00000049491	-	2.31019	0.0263959
ENSGALG00000051425	-	-3.96376	0.0264408
ENSGALG00000014955	CALHM4	-2.2028	0.0265208
ENSGALG00000051807	-	-4.23932	0.0266141
ENSGALG00000054108	-	-4.24391	0.0272736
ENSGALG00000048800	-	-2.59434	0.027279
ENSGALG00000039728	SHOX2	-3.93278	0.0281743
ENSGALG00000010926	SPP1	3.02734	0.0282804
ENSGALG00000029015	TM6SF2	-2.09432	0.0283326
ENSGALG00000046883	-	-4.11758	0.0284305
ENSGALG00000048173	-	-3.62246	0.0284305
ENSGALG00000050151	-	2.56654	0.0287892
ENSGALG00000042878	PTH	-3.73612	0.029174
ENSGALG00000037731	-	2.59699	0.029292
ENSGALG00000050461	-	-3.47615	0.029423
ENSGALG00000046758	-	-4.87087	0.0297132
ENSGALG00000053361	-	-3.22409	0.0297743
ENSGALG00000051556	-	-3.73128	0.0298184
ENSGALG00000053289	-	-3.04406	0.0301422
ENSGALG00000043868	FOXN1	-2.12144	0.0301525
ENSGALG00000039016	-	-3.68719	0.0310101
ENSGALG00000048265	-	-3.27985	0.0312816
ENSGALG00000049799	-	2.094	0.0313494
ENSGALG00000054229	-	-4.26478	0.0316446
ENSGALG00000011633	SLC5A8	2.33717	0.0324759
ENSGALG00000050422	-	-4.77007	0.0328727
ENSGALG00000047128	-	-2.79057	0.0330946
ENSGALG00000046135	-	2.40328	0.0332311
ENSGALG00000055080	-	-3.05591	0.0337503
ENSGALG00000025681	SNORD123	-3.03638	0.0338078
ENSGALG00000048531	-	3.77902	0.0339487
ENSGALG00000040436	GAD2	2.24192	0.0341444
ENSGALG00000052578	-	-4.95213	0.0342678
ENSGALG00000050802	-	-3.47124	0.0343309
ENSGALG00000030929	STMN4	2.29181	0.0349016
ENSGALG00000051776	-	2.23356	0.0350999
ENSGALG00000048273	-	-2.35998	0.0353235
ENSGALG00000046760	-	-3.36603	0.0355072
ENSGALG00000037457	-	4.82265	0.0358757
ENSGALG00000016859	-	2.29305	0.0359688
ENSGALG00000018266	gga-let-7a-1	-2.67338	0.0364325
ENSGALG00000053635	-	-2.45085	0.0367514
ENSGALG00000012106	SCTR	-2.10425	0.0368218
ENSGALG00000048556	-	3.92249	0.0369378
ENSGALG00000052858	-	3.46626	0.0371094
ENSGALG00000041066	DNASE1	-3.86514	0.0376049
ENSGALG00000015434	GRIK2	-2.23615	0.0378641
ENSGALG00000052716	-	-3.54803	0.0381402
ENSGALG00000054661	-	4.46876	0.0382059
ENSGALG00000046444	-	-3.64464	0.0383504
ENSGALG00000005754	-	2.3251	0.0385609
ENSGALG00000054696	-	-2.09738	0.038658
ENSGALG00000016755	CRACDL	2.33532	0.0386671
ENSGALG00000036204	-	-3.67475	0.038827
ENSGALG00000030636	-	3.53305	0.0388837
ENSGALG00000050248	-	-3.23527	0.0390327
ENSGALG00000034224	VXN	-4.78602	0.0393103
ENSGALG00000054174	-	2.27857	0.0394304
ENSGALG00000013193	IRX2	-3.35566	0.0398834
ENSGALG00000016726	PTCHD4	3.29726	0.040111
ENSGALG00000052127	-	-2.98145	0.0401755
ENSGALG00000019845	AvBD9	6.76538	0.040189
ENSGALG00000049251	-	-2.20278	0.0402345
ENSGALG00000045090	-	2.42775	0.0405782
ENSGALG00000052582	-	-4.20522	0.0409119
ENSGALG00000009573	ANXA1-	2.27031	0.041104
ENSGALG00000035051	-	2.2026	0.0414566
ENSGALG00000000608	CDH1	2.36653	0.041564
ENSGALG00000052809	-	-5.40978	0.0416575
ENSGALG00000051610	-	-3.29005	0.0421676
ENSGALG00000047647	PRSS3	-2.36062	0.0423729
ENSGALG00000052734	-	3.48049	0.0427195
ENSGALG00000052477	-	-4.17447	0.0428374
ENSGALG00000045847	GRXCR2	2.13654	0.0429325
ENSGALG00000022702	CHRNA1-	2.13837	0.0443293
ENSGALG00000054240	-	3.79919	0.0443293
ENSGALG00000013600	-	-2.22258	0.044719
ENSGALG00000042443	-	2.87904	0.0449002
ENSGALG00000025567	gga-mir-1686	-2.87532	0.0450319
ENSGALG00000053486	-	-2.5517	0.0451794
ENSGALG00000048810	-	-2.1858	0.0455189
ENSGALG00000050455	gga-mir-21-a	4.1674	0.0461555
ENSGALG00000046188	CDC2-B	-3.19728	0.046207
ENSGALG00000029227	-	-4.45676	0.0467628
ENSGALG00000042845	-	-4.21697	0.0468341
ENSGALG00000052523	-	3.64398	0.0470935
ENSGALG00000004545	WDR72	-3.46366	0.0472979
ENSGALG00000016677	-	3.24321	0.0473177
ENSGALG00000049357	-	-2.8112	0.0473856
ENSGALG00000050741	-	-3.36846	0.047581
ENSGALG00000051389	-	-5.69262	0.0483923
ENSGALG00000047957	-	-2.11929	0.0489156
ENSGALG00000046957	-	2.24643	0.0498616

## Sheet: CL_F1 vs CL_POF1
ENSEMBL	Gene name	log2FoldChange	padj
ENSGALG00000036001	SMAD2Z	-5.73621	2.15452e-114
ENSGALG00000050866	HSD3B1	-4.09807	8.62763e-79
ENSGALG00000026687	PLCD4	-4.33987	1.16219e-52
ENSGALG00000028326	HSD11B2	-4.75786	2.11789e-47
ENSGALG00000011242	OBSL1	-3.43639	2.41661e-47
ENSGALG00000032184	CSPG5	-4.97963	1.12651e-38
ENSGALG00000047495	LRRC1-	-8.22457	5.40178e-36
ENSGALG00000003547	SKP2	-3.01759	1.96519e-34
ENSGALG00000004554	CACYBP	-2.93153	4.30437e-34
ENSGALG00000041228	SELENOP2	-4.95015	3.82048e-32
ENSGALG00000001094	ADGRD2	-4.30151	4.03084e-32
ENSGALG00000008237	GRAMD2B	-2.48755	1.86156e-31
ENSGALG00000006871	SLCO3A1	-2.91798	1.86458e-31
ENSGALG00000015315	TRIM14	-4.40368	1.72878e-29
ENSGALG00000010806	RIN3	-2.72785	2.63213e-28
ENSGALG00000052075	-	-2.67469	1.29894e-27
ENSGALG00000003227	RAB11FIP4	-2.62922	1.52925e-27
ENSGALG00000009400	SLC8A3	-3.34076	4.42277e-27
ENSGALG00000013771	CRACD	-3.37029	4.77432e-27
ENSGALG00000014804	THBS4	-4.01487	9.93439e-27
ENSGALG00000013211	ST8SIA1	-3.7157	2.15893e-26
ENSGALG00000010180	GLIS3	-3.45886	4.10638e-25
ENSGALG00000020737	KLHL23	-3.23722	4.72036e-24
ENSGALG00000010233	SYNDIG1L	-3.94821	6.51641e-24
ENSGALG00000016610	PTRHD1	-3.13236	6.84221e-24
ENSGALG00000017216	-	-7.35629	2.81219e-23
ENSGALG00000030160	DRC7	-4.0697	3.72244e-23
ENSGALG00000004946	-	-2.73715	4.77724e-23
ENSGALG00000037665	LMBR1L	-3.58891	1.39997e-22
ENSGALG00000035007	USP35	-3.01581	1.45304e-22
ENSGALG00000042836	KCNH2	-2.41195	1.70157e-22
ENSGALG00000006598	SORL1	-2.34029	2.56095e-22
ENSGALG00000013809	-	-2.76407	2.6306e-22
ENSGALG00000016609	CENPO	-4.08191	2.70997e-22
ENSGALG00000006494	GRAMD1B	-2.55566	4.5131e-22
ENSGALG00000051214	-	-4.14814	5.57852e-22
ENSGALG00000014668	MCTP1	-3.77159	8.58276e-22
ENSGALG00000001450	IGSF9B	8.3851	9.07271e-22
ENSGALG00000049157	DOK4	-2.16463	2.19755e-21
ENSGALG00000016563	ASB9	-2.27624	3.78236e-21
ENSGALG00000015107	PIP5K1B	-3.02315	7.07384e-21
ENSGALG00000000394	SLC6A17	5.22933	1.67905e-19
ENSGALG00000010554	RMDN2	-3.09804	1.78686e-19
ENSGALG00000015326	CLTA	-2.04727	1.04171e-18
ENSGALG00000033535	RGS16	7.48842	1.41621e-18
ENSGALG00000015284	RGMB	-2.84555	1.95296e-18
ENSGALG00000036049	LETM2	-2.16834	2.11837e-18
ENSGALG00000016608	ADCY3	-3.70186	3.18809e-18
ENSGALG00000006543	PFKL	-2.8741	3.65097e-18
ENSGALG00000041054	-	4.74966	5.88024e-18
ENSGALG00000038096	NOS2	-3.11022	7.26325e-18
ENSGALG00000014938	ABHD3	-2.10673	1.32486e-17
ENSGALG00000049427	RELT	-4.80902	1.32486e-17
ENSGALG00000023904	FIBIN	-3.57035	2.11583e-17
ENSGALG00000011220	SLC25A29	-2.07999	3.02075e-17
ENSGALG00000002421	FAM213A	-2.49732	5.08048e-17
ENSGALG00000006795	ABCG4	3.17766	3.13196e-16
ENSGALG00000013427	SORBS2	-2.75469	3.41996e-16
ENSGALG00000035816	FDXR	-2.17909	4.03685e-16
ENSGALG00000008096	SUFU	-2.1468	4.85229e-16
ENSGALG00000006473	PLXNA4	-2.60823	1.38517e-15
ENSGALG00000033638	SLC26A7	-6.52446	1.56628e-15
ENSGALG00000038612	-	-2.64603	1.62181e-15
ENSGALG00000009403	GRK5	-2.8022	3.69921e-15
ENSGALG00000015105	PSIP1	-2.52621	4.82399e-15
ENSGALG00000005601	DNAH12	2.06854	8.11433e-15
ENSGALG00000002728	SLC16A3	7.0337	2.48451e-14
ENSGALG00000010303	-	-2.64094	6.79706e-14
ENSGALG00000009507	PLEKHH1	-3.42598	7.53443e-14
ENSGALG00000014907	DCBLD1	-2.45086	8.36109e-14
ENSGALG00000026263	RGS8	5.5144	1.16763e-13
ENSGALG00000033408	ZBTB7C	-2.77622	1.28389e-13
ENSGALG00000013980	SLC2A12	-2.92353	1.45255e-13
ENSGALG00000005503	WFDC1	-2.2007	1.81697e-13
ENSGALG00000015677	SUSD1	-3.49417	1.96692e-13
ENSGALG00000008306	FGL2	-2.17269	2.02871e-13
ENSGALG00000027415	GRIN2C	-4.91516	2.42483e-13
ENSGALG00000054898	-	5.07982	3.22942e-13
ENSGALG00000016415	MAP7D2	-3.8225	4.23991e-13
ENSGALG00000012020	KIAA1549L	-2.46271	6.79133e-13
ENSGALG00000034616	INHBA	-5.02523	1.0459e-12
ENSGALG00000008646	-	-5.80109	1.26635e-12
ENSGALG00000008434	SORCS3	2.15175	1.40598e-12
ENSGALG00000054659	-	-2.42571	1.49912e-12
ENSGALG00000010593	GALC	-2.1369	1.56817e-12
ENSGALG00000001264	PLXNA2	-2.25386	1.77451e-12
ENSGALG00000006440	-	-7.72961	2.0083e-12
ENSGALG00000010001	EGLN3	4.62755	2.3562e-12
ENSGALG00000049036	-	-4.77127	2.47205e-12
ENSGALG00000039411	COL25A1	-4.12775	3.397e-12
ENSGALG00000050804	-	-5.30662	6.5256e-12
ENSGALG00000037603	SESN2	-2.50237	6.63336e-12
ENSGALG00000004538	TNN	-3.13726	1.15203e-11
ENSGALG00000049051	-	-3.43531	1.32114e-11
ENSGALG00000017167	SLC35F2	-2.29421	1.92187e-11
ENSGALG00000048028	-	-3.44961	2.68061e-11
ENSGALG00000026955	DIRAS1	2.86188	3.9304e-11
ENSGALG00000015320	NANS	-2.21132	6.57922e-11
ENSGALG00000011141	ITGB6	4.45472	9.44852e-11
ENSGALG00000034716	HEY2	-2.30078	9.59301e-11
ENSGALG00000007147	-	-3.47404	9.85853e-11
ENSGALG00000004518	-	-3.83276	1.07299e-10
ENSGALG00000040869	-	-2.95973	1.08925e-10
ENSGALG00000009519	ARG2	-3.16497	1.29559e-10
ENSGALG00000012834	AKR1D1	2.32464	1.31472e-10
ENSGALG00000014616	MT3	4.17197	1.5078e-10
ENSGALG00000003426	RHBDL3	-3.48213	1.97108e-10
ENSGALG00000004162	SLC16A6	2.58453	2.17508e-10
ENSGALG00000031058	-	-3.09736	2.57492e-10
ENSGALG00000038520	STRIP2	-3.77318	3.63008e-10
ENSGALG00000054371	-	-2.20665	3.94714e-10
ENSGALG00000052336	-	-2.47667	4.49153e-10
ENSGALG00000053198	-	-4.37477	4.69996e-10
ENSGALG00000001856	MOB3B	-2.35363	5.02912e-10
ENSGALG00000028871	SLC38A3	4.48749	5.02912e-10
ENSGALG00000034756	-	2.19245	5.18192e-10
ENSGALG00000052892	-	-4.38114	5.18192e-10
ENSGALG00000037944	LNPK	-2.02202	5.5668e-10
ENSGALG00000038399	PLEKHA6	-2.41127	1.12146e-09
ENSGALG00000044649	P2RX2	-2.83914	1.3404e-09
ENSGALG00000009538	-	-3.05234	1.55039e-09
ENSGALG00000035768	SCAP	-2.57954	1.89944e-09
ENSGALG00000003777	NELL1	5.03444	1.9079e-09
ENSGALG00000012156	DPP1-	-2.48905	1.96889e-09
ENSGALG00000053437	-	-4.45666	1.99915e-09
ENSGALG00000015495	POU1F1	-3.82984	2.10612e-09
ENSGALG00000015040	SLC16A1-	-2.1336	2.72683e-09
ENSGALG00000042336	-	-4.40818	2.72683e-09
ENSGALG00000001449	STRA6	-4.36459	2.77547e-09
ENSGALG00000050881	-	-2.82218	3.36232e-09
ENSGALG00000033198	MYO5C	3.58552	3.7003e-09
ENSGALG00000052003	-	-3.14526	3.7003e-09
ENSGALG00000005259	VIPR1	3.77291	3.88923e-09
ENSGALG00000014913	ROS1	-3.82723	4.74993e-09
ENSGALG00000020999	-	-2.77304	5.41902e-09
ENSGALG00000049530	-	3.29625	5.7633e-09
ENSGALG00000009945	CPM	2.04024	6.81248e-09
ENSGALG00000002645	PIWIL1	3.41218	7.31898e-09
ENSGALG00000011623	ADAMTS3	-3.47458	7.52341e-09
ENSGALG00000047771	PGF	-2.51963	7.5693e-09
ENSGALG00000035017	-	-2.34819	8.09699e-09
ENSGALG00000031859	NKX3-2	4.45273	8.58841e-09
ENSGALG00000009959	-	-3.14388	9.63409e-09
ENSGALG00000032750	CELSR2	2.78762	1.02536e-08
ENSGALG00000037410	HEPH	2.00981	1.19605e-08
ENSGALG00000017652	TTC9	-2.10181	1.34836e-08
ENSGALG00000011355	WNT1-A	2.89492	1.53473e-08
ENSGALG00000028005	GADD45G	2.58743	1.75609e-08
ENSGALG00000048923	CBARP	3.97517	2.04683e-08
ENSGALG00000005206	ACSL3	2.65232	2.17419e-08
ENSGALG00000050403	LYPD1	-2.00537	2.62358e-08
ENSGALG00000035690	RAPGEFL1	4.21834	2.65335e-08
ENSGALG00000033973	-	-3.64909	2.66056e-08
ENSGALG00000042840	OSGIN2	-2.08294	2.8895e-08
ENSGALG00000039837	CCKBR	3.94113	3.00433e-08
ENSGALG00000014742	HTR1A	4.42959	3.19911e-08
ENSGALG00000005223	ADCYAP1R1	-2.14775	3.50526e-08
ENSGALG00000010497	SLC29A4	-2.08539	3.52483e-08
ENSGALG00000006300	LDHA	3.00915	4.12368e-08
ENSGALG00000046747	-	-2.61697	4.88434e-08
ENSGALG00000004078	-	3.34753	5.03469e-08
ENSGALG00000015666	TNIP2	3.35981	5.4167e-08
ENSGALG00000011657	EAF2	2.29845	5.71085e-08
ENSGALG00000015494	HTR1F	-3.94281	6.32164e-08
ENSGALG00000010533	ELAVL4	-2.45276	6.87434e-08
ENSGALG00000033089	-	3.86623	7.64425e-08
ENSGALG00000001207	PLCH2	-2.39233	8.8397e-08
ENSGALG00000039209	WIF1	-2.95779	9.12099e-08
ENSGALG00000049127	-	4.89825	9.36986e-08
ENSGALG00000020392	PRIMA1	-2.26516	9.50259e-08
ENSGALG00000009368	RGS6	-2.5349	1.10361e-07
ENSGALG00000001371	HS3ST3A1	-3.12649	1.35576e-07
ENSGALG00000053330	-	-4.31948	1.37776e-07
ENSGALG00000035157	SOX21	3.27215	1.46936e-07
ENSGALG00000006172	ABCC8	-2.32117	1.48795e-07
ENSGALG00000038138	-	7.30025	1.48837e-07
ENSGALG00000012913	PKP2	-2.64099	1.52802e-07
ENSGALG00000004491	DMGDH	-2.86306	1.97763e-07
ENSGALG00000001857	C1QTNF12	-2.1035	2.4951e-07
ENSGALG00000054770	INHA	-4.04357	2.5213e-07
ENSGALG00000044150	-	-2.34386	2.53507e-07
ENSGALG00000001645	KCNT1	-3.40373	2.63877e-07
ENSGALG00000010018	CTSEAL	-4.51595	2.86645e-07
ENSGALG00000025641	-	-4.24342	2.89124e-07
ENSGALG00000030350	-	3.11002	2.93841e-07
ENSGALG00000029583	PLBD1	-3.20926	2.99324e-07
ENSGALG00000051816	-	2.55037	3.3272e-07
ENSGALG00000035675	-	3.24662	3.51252e-07
ENSGALG00000055023	-	9.20048	3.62044e-07
ENSGALG00000015422	NRG1	-3.92318	3.71211e-07
ENSGALG00000007959	SLC26A3	3.88271	4.04862e-07
ENSGALG00000011419	DUSP4	2.5836	4.50092e-07
ENSGALG00000040718	-	-4.73402	4.50092e-07
ENSGALG00000028682	CBLN2	3.32192	4.69165e-07
ENSGALG00000050611	-	-2.10314	4.87797e-07
ENSGALG00000053311	-	-3.81068	5.72151e-07
ENSGALG00000014202	GABRA4	3.1672	5.88175e-07
ENSGALG00000016276	KHDRBS2	-2.61587	6.35479e-07
ENSGALG00000033338	GPT2	2.54018	7.04362e-07
ENSGALG00000003911	CACNG5	4.84869	7.07319e-07
ENSGALG00000027853	CTNNA2	-2.05048	7.41811e-07
ENSGALG00000030576	-	5.20024	7.51277e-07
ENSGALG00000006258	SPOCK1	3.04343	7.67274e-07
ENSGALG00000001080	NR5A1	-3.24779	8.93958e-07
ENSGALG00000003472	VWC2L	-2.14296	9.2227e-07
ENSGALG00000053998	-	2.41387	1.02879e-06
ENSGALG00000004267	SIGIRR	2.38892	1.03794e-06
ENSGALG00000007080	-	2.62104	1.03855e-06
ENSGALG00000012481	TNFAIP6	3.64571	1.05813e-06
ENSGALG00000003588	IRX5	3.01734	1.11166e-06
ENSGALG00000016580	SCARA5	2.17422	1.14257e-06
ENSGALG00000016258	SYTL5	3.87105	1.1433e-06
ENSGALG00000041680	KCNT2	-2.24023	1.24905e-06
ENSGALG00000010375	SLC3-A2	-4.18985	1.329e-06
ENSGALG00000054024	-	6.92586	1.37695e-06
ENSGALG00000047080	-	2.76252	1.39837e-06
ENSGALG00000026903	CALB2	3.59707	1.43591e-06
ENSGALG00000050460	-	-2.2019	1.52806e-06
ENSGALG00000049630	-	-6.37955	1.57761e-06
ENSGALG00000035602	ZNF536	-2.962	1.67664e-06
ENSGALG00000050472	-	-2.01775	1.70494e-06
ENSGALG00000017183	MMP13	4.15915	1.77511e-06
ENSGALG00000002182	NR5A2	-3.07846	1.82242e-06
ENSGALG00000054831	TMEM121	3.69973	2.12691e-06
ENSGALG00000001936	MYO7B	4.41232	2.14151e-06
ENSGALG00000011635	TFCP2L1	2.75132	2.78442e-06
ENSGALG00000030502	ADAMTS4	3.66481	2.79236e-06
ENSGALG00000028069	WNT16	-2.16729	3.00206e-06
ENSGALG00000012055	-	2.06915	3.10416e-06
ENSGALG00000028451	MT4	2.4448	3.13821e-06
ENSGALG00000043532	SBSPON	2.6021	3.18054e-06
ENSGALG00000034337	RHPN1	2.67405	3.22765e-06
ENSGALG00000054964	-	2.44111	3.4054e-06
ENSGALG00000005217	MOGAT1	2.59766	3.49812e-06
ENSGALG00000048184	-	3.93632	3.69985e-06
ENSGALG00000054216	NXPH4	4.94333	3.78747e-06
ENSGALG00000005572	NOXO1	3.33266	4.19686e-06
ENSGALG00000030229	CSMD2	-2.14922	4.24689e-06
ENSGALG00000054733	-	2.02343	4.83743e-06
ENSGALG00000004449	CYP3A5	4.81045	5.05727e-06
ENSGALG00000041640	TWIST1	3.1543	5.05727e-06
ENSGALG00000038634	KIT	2.17077	5.20254e-06
ENSGALG00000009095	LHCGR	-3.42312	5.25808e-06
ENSGALG00000054460	-	2.25783	5.25808e-06
ENSGALG00000009568	SPOCK3	-2.47801	5.46027e-06
ENSGALG00000048396	-	3.34239	5.91226e-06
ENSGALG00000045729	HHIPL2	-2.94065	6.08712e-06
ENSGALG00000014268	CHRNA9	-3.17598	7.22188e-06
ENSGALG00000053210	RGS13	2.76549	7.93826e-06
ENSGALG00000007530	-	2.47692	8.00305e-06
ENSGALG00000041977	RNF128	3.25132	8.73529e-06
ENSGALG00000005170	HRH3	2.76278	8.86387e-06
ENSGALG00000053952	-	4.40852	9.54274e-06
ENSGALG00000012886	-	2.0446	9.68581e-06
ENSGALG00000026790	DMRT2	-3.32969	1.03332e-05
ENSGALG00000042228	TAFA4	3.96662	1.17794e-05
ENSGALG00000009856	GNS	-2.18805	1.18556e-05
ENSGALG00000016902	GPC5	-2.09157	1.18556e-05
ENSGALG00000021772	gga-mir-2-2	-2.38058	1.19454e-05
ENSGALG00000032618	DUSP5	2.8982	1.29705e-05
ENSGALG00000037390	GPR83L	2.49615	1.37501e-05
ENSGALG00000053833	C1orf21-	-2.42271	1.38961e-05
ENSGALG00000019114	CLDN1-	4.14116	1.39111e-05
ENSGALG00000047067	-	-2.0056	1.4141e-05
ENSGALG00000031590	B3GAT2	3.21172	1.42377e-05
ENSGALG00000032889	RBFOX3	2.87313	1.42665e-05
ENSGALG00000006717	-	4.43331	1.45823e-05
ENSGALG00000011347	IHH	-4.62151	1.52674e-05
ENSGALG00000015307	-	2.56979	1.52674e-05
ENSGALG00000030886	PTGDS	3.33598	1.57251e-05
ENSGALG00000052070	-	4.43303	1.59853e-05
ENSGALG00000009003	SNAP25	2.27576	1.65865e-05
ENSGALG00000029819	SCG2	2.53723	1.65865e-05
ENSGALG00000008949	ADRB1	2.79276	1.73409e-05
ENSGALG00000053025	-	2.19712	1.75113e-05
ENSGALG00000041955	LRRC56	3.23246	1.77943e-05
ENSGALG00000017418	NPTX1	4.53791	1.91381e-05
ENSGALG00000054456	-	-2.21422	2.02318e-05
ENSGALG00000010166	VLDLR	-2.06936	2.07424e-05
ENSGALG00000051227	-	3.00546	2.07424e-05
ENSGALG00000033635	PTGS2	5.73299	2.1304e-05
ENSGALG00000007314	DSCAML1	3.07187	2.36176e-05
ENSGALG00000052632	-	-2.17712	2.36176e-05
ENSGALG00000009948	HHIP	-2.28926	2.38939e-05
ENSGALG00000015248	SNTG1	3.33107	2.46646e-05
ENSGALG00000006198	LSS	-2.15977	2.62333e-05
ENSGALG00000030526	-	2.13977	2.62333e-05
ENSGALG00000034007	ITGA6	2.14482	2.62333e-05
ENSGALG00000048303	-	2.49068	2.62333e-05
ENSGALG00000052827	-	-2.06257	2.66839e-05
ENSGALG00000014723	GABARAPL1	2.40742	2.73334e-05
ENSGALG00000014673	RFESD	3.12078	2.86259e-05
ENSGALG00000051882	-	2.47727	2.88103e-05
ENSGALG00000001559	ZP3	-3.12771	2.89182e-05
ENSGALG00000004209	ELFN1	2.54318	3.02076e-05
ENSGALG00000047526	-	2.61438	3.04703e-05
ENSGALG00000015110	FAM189A2	-2.86305	3.11277e-05
ENSGALG00000014324	SLC2A14	2.58606	3.15646e-05
ENSGALG00000006425	SLC6A6	2.17711	3.15665e-05
ENSGALG00000023521	ADRA2A	2.43379	3.28526e-05
ENSGALG00000008656	ICOS	-2.2231	3.52178e-05
ENSGALG00000010798	DHCR24	-2.84664	3.52201e-05
ENSGALG00000052275	-	2.70041	3.54979e-05
ENSGALG00000040541	SLC5A6	-2.57542	3.55276e-05
ENSGALG00000026214	LRTM2	-4.19739	3.58066e-05
ENSGALG00000017308	CHRDL2	2.68488	3.61944e-05
ENSGALG00000027707	ESM1	-2.27409	3.81483e-05
ENSGALG00000009965	MPL	-2.06884	4.07457e-05
ENSGALG00000007781	GAL3ST1	2.28096	4.11231e-05
ENSGALG00000043435	CARNS1	5.25723	4.27587e-05
ENSGALG00000009739	AMIGO2	-2.512	4.30578e-05
ENSGALG00000028140	CNTFR	-2.10167	4.3634e-05
ENSGALG00000002442	ANKS4B	2.29278	4.37348e-05
ENSGALG00000032108	TMEM136-1	2.33652	4.37609e-05
ENSGALG00000014858	ADCYAP1	6.62497	4.89145e-05
ENSGALG00000043106	WDR17	6.46774	4.89713e-05
ENSGALG00000007886	-	2.03626	5.01916e-05
ENSGALG00000010901	-	4.22133	5.03239e-05
ENSGALG00000040730	RXRG	3.10971	5.18204e-05
ENSGALG00000014845	PLCXD3	3.33809	5.28011e-05
ENSGALG00000001662	ATP1-B	2.47518	5.5611e-05
ENSGALG00000041688	-	3.64197	5.62686e-05
ENSGALG00000047760	-	-3.41305	6.3124e-05
ENSGALG00000010858	LRP2	2.10377	6.83521e-05
ENSGALG00000040890	KCNE5	2.64049	6.84019e-05
ENSGALG00000004320	FAT2	2.10078	7.02085e-05
ENSGALG00000016785	IL1RL1	2.32794	7.08196e-05
ENSGALG00000023934	-	2.97011	7.1381e-05
ENSGALG00000009560	MSMO1	-2.07408	7.62795e-05
ENSGALG00000009042	ISM1	3.82431	8.3158e-05
ENSGALG00000028880	FDPS	-2.24293	8.35485e-05
ENSGALG00000054765	-	-2.05915	8.45555e-05
ENSGALG00000040114	PTPRZ1	3.75186	8.7649e-05
ENSGALG00000016483	-	4.53212	8.84571e-05
ENSGALG00000015928	-	3.22767	8.86578e-05
ENSGALG00000003578	FN1	2.17825	9.07145e-05
ENSGALG00000012538	NR4A2	2.27134	9.87097e-05
ENSGALG00000030056	-	-2.05114	0.000101755
ENSGALG00000012464	SOUL	2.22121	0.000103447
ENSGALG00000006471	SLCO2A1	2.02811	0.000103475
ENSGALG00000044155	TMEM14-	2.47438	0.000103847
ENSGALG00000006421	SLC16A12	2.04007	0.00010496
ENSGALG00000039572	PADI1	2.38732	0.000105492
ENSGALG00000044272	-	5.4942	0.000105492
ENSGALG00000000317	NEFM	3.21059	0.000113155
ENSGALG00000048837	-	2.29984	0.00011425
ENSGALG00000016934	-	-2.55929	0.000114598
ENSGALG00000045740	-	-4.72156	0.000116818
ENSGALG00000011847	TTC26	-2.15961	0.00011818
ENSGALG00000006413	CEMIP	2.44174	0.000119989
ENSGALG00000044997	SH2D5	4.20802	0.000120915
ENSGALG00000028039	AVR2	-3.42277	0.000122021
ENSGALG00000014884	ISL1	6.53525	0.000127905
ENSGALG00000009366	ASIC5	-2.03825	0.000130842
ENSGALG00000025660	-	-3.45343	0.00013318
ENSGALG00000008599	-	2.10682	0.000139961
ENSGALG00000047424	-	2.22083	0.000143026
ENSGALG00000051079	-	-5.53044	0.000146452
ENSGALG00000019061	MMP1	3.39863	0.000148236
ENSGALG00000046455	-	-2.34746	0.000149151
ENSGALG00000009308	CNIH3	2.38309	0.000149489
ENSGALG00000002957	-	3.37245	0.000149998
ENSGALG00000034698	TMEM52B	4.27277	0.000152955
ENSGALG00000009604	DBX2	-2.28157	0.00015427
ENSGALG00000016464	VSNL1	-2.43601	0.000155055
ENSGALG00000010288	-	3.54028	0.00015935
ENSGALG00000051786	-	3.45715	0.000170061
ENSGALG00000018339	gga-mir-31	-6.56189	0.000170457
ENSGALG00000052643	C15orf48	2.54215	0.00017923
ENSGALG00000040355	TCF24	3.62064	0.000179301
ENSGALG00000014971	SLC2A9	-2.01311	0.000181053
ENSGALG00000038683	-	2.38582	0.000190123
ENSGALG00000028407	GDF9	4.32819	0.000195173
ENSGALG00000005123	WNT7A	2.93294	0.000197514
ENSGALG00000039728	SHOX2	3.83682	0.000197514
ENSGALG00000046652	-	2.36204	0.000206562
ENSGALG00000007493	NSDHL	-2.34421	0.00021583
ENSGALG00000010692	LRP8	2.60435	0.000224585
ENSGALG00000052798	-	-2.71835	0.000225272
ENSGALG00000053635	-	-4.44605	0.000259897
ENSGALG00000047682	-	-2.23393	0.000271264
ENSGALG00000052874	-	3.15463	0.000271399
ENSGALG00000000806	LINGO3	6.43975	0.000272641
ENSGALG00000002647	PLS1	2.50781	0.000274248
ENSGALG00000038936	TMEM182	-3.85044	0.000280121
ENSGALG00000052112	-	-3.39396	0.000283385
ENSGALG00000031423	DMRTA2	6.50247	0.000292731
ENSGALG00000050635	-	2.11811	0.000294901
ENSGALG00000003011	TOM1L1	2.02012	0.000297702
ENSGALG00000026137	CDKN2B	3.30575	0.000302985
ENSGALG00000000309	-	2.36409	0.000335485
ENSGALG00000007139	FAM1-7A	2.41373	0.000344245
ENSGALG00000046697	gga-mir-12258	5.73029	0.000347043
ENSGALG00000031850	-	-2.63192	0.00034803
ENSGALG00000040276	RUNX2	2.4786	0.000354607
ENSGALG00000054901	-	2.51856	0.000356852
ENSGALG00000006723	-	-2.38653	0.000379805
ENSGALG00000031255	FGF1	2.89562	0.000379805
ENSGALG00000034982	CYP11A1	-3.09638	0.000387528
ENSGALG00000041257	ACVR1C	3.18396	0.000398912
ENSGALG00000009352	DPF3	-2.42865	0.000406848
ENSGALG00000048104	-	2.25511	0.000411296
ENSGALG00000041932	SLC5A5	-5.20494	0.000418159
ENSGALG00000050843	-	-2.36355	0.000419432
ENSGALG00000053131	-	5.59428	0.000447094
ENSGALG00000035913	PPP1R27	2.35202	0.000459961
ENSGALG00000020151	NMU	2.58033	0.000460098
ENSGALG00000049529	-	2.01285	0.000460098
ENSGALG00000009919	KCNG3	-2.27805	0.000469548
ENSGALG00000052342	-	6.48594	0.000472451
ENSGALG00000001369	-	2.77241	0.000496074
ENSGALG00000004083	GRIA1	4.75187	0.000496664
ENSGALG00000007109	APOA4	3.80566	0.000502659
ENSGALG00000023070	SPIA1	-6.36757	0.000517206
ENSGALG00000054479	-	2.77916	0.0005212
ENSGALG00000011838	GUCY2C	-2.61017	0.000524387
ENSGALG00000005319	CDH8	-3.17175	0.000557055
ENSGALG00000019312	-	-2.94463	0.000574021
ENSGALG00000050492	-	-2.58208	0.000575373
ENSGALG00000030492	ASCL2	-2.25964	0.000575534
ENSGALG00000005099	ORM1	4.63556	0.000634926
ENSGALG00000044735	-	3.46684	0.000637725
ENSGALG00000006876	CTSA	-2.10533	0.000652535
ENSGALG00000051710	-	-4.87439	0.000678453
ENSGALG00000002576	ASL2	2.03701	0.000688375
ENSGALG00000003193	CRABP-I	3.25306	0.000690841
ENSGALG00000030858	FRMD5	3.57121	0.000698544
ENSGALG00000039687	NIPAL4	3.45121	0.000699886
ENSGALG00000052407	-	-2.52085	0.000704844
ENSGALG00000038884	SRL	-3.26294	0.000705493
ENSGALG00000011805	-	2.09173	0.000732924
ENSGALG00000054751	-	3.46374	0.000733875
ENSGALG00000005011	-	2.08057	0.000736833
ENSGALG00000032506	GEM	2.49961	0.000762172
ENSGALG00000023435	GATM	3.13725	0.000774838
ENSGALG00000034574	ASZ1	-3.24821	0.000775974
ENSGALG00000008802	TECTB	3.89921	0.000796734
ENSGALG00000048083	-	-3.63423	0.000805228
ENSGALG00000012541	MB	2.45486	0.00080536
ENSGALG00000051688	-	2.53088	0.000833124
ENSGALG00000016140	FAM3B	-2.60294	0.00085567
ENSGALG00000038411	CENPL	2.76944	0.000872146
ENSGALG00000031360	-	-3.49212	0.000877114
ENSGALG00000045869	-	-4.33108	0.000902361
ENSGALG00000041750	ADAMTS9	2.08356	0.000908992
ENSGALG00000011743	SMCO3	4.35586	0.000913048
ENSGALG00000050622	-	2.32278	0.00094341
ENSGALG00000017411	-	2.25912	0.000971008
ENSGALG00000016768	LONRF2	2.02788	0.000977907
ENSGALG00000052151	-	2.46062	0.000978963
ENSGALG00000054380	-	-2.55865	0.000979368
ENSGALG00000036484	NCAN	5.3134	0.00100214
ENSGALG00000004071	NETO2	2.44116	0.0010026
ENSGALG00000053434	-	-2.68715	0.00100855
ENSGALG00000053580	-	3.57375	0.00101207
ENSGALG00000051685	-	-2.05958	0.0010244
ENSGALG00000038532	-	2.27721	0.00102575
ENSGALG00000048048	-	2.89297	0.00112364
ENSGALG00000031768	SPO11	3.95323	0.00113979
ENSGALG00000054100	-	3.69137	0.00113979
ENSGALG00000005968	MMP11	3.07206	0.0011402
ENSGALG00000044563	-	5.53076	0.00115359
ENSGALG00000011609	-	2.70776	0.00115427
ENSGALG00000052282	-	-2.23458	0.00117004
ENSGALG00000040971	EGR2	3.38433	0.00117725
ENSGALG00000026091	CACNG4	3.28707	0.00119891
ENSGALG00000029140	CRABP2	2.00648	0.00119995
ENSGALG00000009021	ST6GALNAC5	2.19271	0.00121146
ENSGALG00000043367	LHFPL3	-2.73147	0.00121581
ENSGALG00000037249	KCNQ5	2.16863	0.00123119
ENSGALG00000049052	-	-2.39304	0.00124218
ENSGALG00000010470	TCERG1L	2.41546	0.00127235
ENSGALG00000027791	FGF23	5.74498	0.00128646
ENSGALG00000053643	-	-3.26555	0.0012977
ENSGALG00000035205	-	-6.15586	0.00131099
ENSGALG00000035389	-	-2.32629	0.0013193
ENSGALG00000008290	VSIG1	3.04241	0.00132483
ENSGALG00000005493	ITGB1BP2	-2.71764	0.00136669
ENSGALG00000048546	-	2.51048	0.00138987
ENSGALG00000052072	-	2.65038	0.00140428
ENSGALG00000050279	-	-3.25936	0.00143411
ENSGALG00000014528	ENO2	2.79555	0.00143969
ENSGALG00000019352	-	-4.91672	0.00143969
ENSGALG00000002314	CDHR1	3.7066	0.00144293
ENSGALG00000002692	-	2.65422	0.00148458
ENSGALG00000048869	-	2.24276	0.0014849
ENSGALG00000050874	-	2.1911	0.00154665
ENSGALG00000003647	SLC13A2	-2.57526	0.00155353
ENSGALG00000037740	QRFPR	2.71834	0.00158764
ENSGALG00000043529	-	5.44703	0.0016298
ENSGALG00000047421	-	5.42879	0.0016372
ENSGALG00000052636	-	-2.0164	0.00165386
ENSGALG00000031336	-	3.17387	0.0016605
ENSGALG00000007998	SLC26A4	2.98292	0.00169104
ENSGALG00000038969	-	-3.18608	0.00171044
ENSGALG00000015234	-	2.12588	0.00177433
ENSGALG00000045936	FAM83F	2.62384	0.00177501
ENSGALG00000024296	-	2.42782	0.0017801
ENSGALG00000010572	TSHR	3.9264	0.00179236
ENSGALG00000046793	HELT	2.09344	0.0018123
ENSGALG00000000619	ANGPTL4	2.25146	0.00185966
ENSGALG00000050850	-	-2.08263	0.00188572
ENSGALG00000047586	-	2.2047	0.00191113
ENSGALG00000039536	C2H8ORF22	2.07794	0.00192233
ENSGALG00000006054	CALCA	2.67119	0.00196776
ENSGALG00000004526	TNR	-2.98758	0.0019874
ENSGALG00000040716	PRLH	2.48615	0.00200539
ENSGALG00000052859	-	2.19497	0.00207998
ENSGALG00000036598	SHISAL1	3.46748	0.00208005
ENSGALG00000009405	GRIA2	2.48037	0.00210255
ENSGALG00000014727	PDE4D	-2.15701	0.00213391
ENSGALG00000027786	SOCS3	2.36018	0.00219385
ENSGALG00000008902	GIPC2	2.12926	0.00234949
ENSGALG00000023819	-	2.30453	0.0023585
ENSGALG00000017197	CNTN5	-2.15712	0.00240092
ENSGALG00000054899	-	3.12539	0.00243954
ENSGALG00000016755	CRACDL	2.23395	0.00246013
ENSGALG00000043064	EXFABP	2.44692	0.00251878
ENSGALG00000036358	LMO3	-2.72898	0.00252413
ENSGALG00000048680	-	-2.61226	0.00258383
ENSGALG00000002864	LRRTM3	3.03698	0.00262772
ENSGALG00000053181	-	4.87088	0.00264276
ENSGALG00000042454	DCDC2	2.07068	0.00270104
ENSGALG00000054315	-	-2.38834	0.00270104
ENSGALG00000029211	FKBP6	2.50019	0.00277124
ENSGALG00000049655	-	4.00676	0.00285421
ENSGALG00000006368	PTPN5	2.7797	0.00285745
ENSGALG00000041143	UMOD	-3.02037	0.00287275
ENSGALG00000028895	-	4.99082	0.0028894
ENSGALG00000054507	-	4.31134	0.00291206
ENSGALG00000054969	-	4.39751	0.00296988
ENSGALG00000044962	-	5.99466	0.00300712
ENSGALG00000027793	SCN9A	2.34373	0.00301022
ENSGALG00000037347	U6	-3.94185	0.00303409
ENSGALG00000045264	-	3.83855	0.00311915
ENSGALG00000029423	-	5.24652	0.0031651
ENSGALG00000034054	-	2.06254	0.00325556
ENSGALG00000002121	PLEKHN1	2.73382	0.00325944
ENSGALG00000010486	JAKMIP3	2.24222	0.00326326
ENSGALG00000009758	SLC7A11	2.34399	0.00326576
ENSGALG00000012446	ELFN2	2.60743	0.0033303
ENSGALG00000037975	CA3B	2.68929	0.00341836
ENSGALG00000005766	PKD2L1	3.77588	0.00344748
ENSGALG00000011577	CNTNAP5	2.05547	0.00345832
ENSGALG00000048528	-	2.95846	0.00368005
ENSGALG00000002507	MBL2	2.07985	0.00376745
ENSGALG00000030920	APOC3	2.20853	0.00379945
ENSGALG00000053860	-	2.56613	0.00383
ENSGALG00000053937	INSM2	6.40357	0.00399274
ENSGALG00000020905	KSR2	3.44857	0.00402708
ENSGALG00000048885	-	2.59433	0.00407251
ENSGALG00000033461	-	2.43117	0.00409001
ENSGALG00000038405	CASR	-2.933	0.00414683
ENSGALG00000040761	DRD4	2.15115	0.00416394
ENSGALG00000010237	NPC2	-2.63364	0.0041989
ENSGALG00000044618	-	2.67338	0.0042406
ENSGALG00000028402	-	3.63845	0.00429239
ENSGALG00000027314	SAXO1	2.56382	0.00430646
ENSGALG00000002287	CRB1	2.95949	0.00433926
ENSGALG00000038476	PRDM13	6.05849	0.00434508
ENSGALG00000008601	AHSG	-2.9466	0.0043805
ENSGALG00000012710	NCS1	2.13188	0.00441064
ENSGALG00000048225	-	2.01866	0.00441132
ENSGALG00000014979	FRK	2.18025	0.00445996
ENSGALG00000000545	REN	2.58922	0.00448316
ENSGALG00000000400	KCNC4	3.63585	0.0045781
ENSGALG00000054601	-	-2.06507	0.00468464
ENSGALG00000046192	-	2.14958	0.00469623
ENSGALG00000010873	DHRS9	4.40823	0.00481935
ENSGALG00000035565	ZAR1	3.40451	0.00490089
ENSGALG00000052561	-	2.99727	0.00493893
ENSGALG00000045792	-	-2.14103	0.00495488
ENSGALG00000049211	-	-3.00224	0.0050666
ENSGALG00000052505	-	3.08011	0.00509088
ENSGALG00000054932	-	2.84105	0.00514533
ENSGALG00000032545	NKX6-1	2.19689	0.00517317
ENSGALG00000001611	B3GAT1	2.35526	0.00518591
ENSGALG00000050384	-	5.21425	0.00533038
ENSGALG00000036327	NGEF	3.07347	0.00533776
ENSGALG00000013409	-	-2.32527	0.00541332
ENSGALG00000043839	SPACA1	-2.75192	0.00546029
ENSGALG00000054138	-	-3.20728	0.00546029
ENSGALG00000047416	-	-2.53328	0.00546188
ENSGALG00000048062	-	2.19675	0.00551429
ENSGALG00000052613	-	2.47718	0.00552687
ENSGALG00000007269	GABRA3	2.59848	0.00555397
ENSGALG00000039742	CYP21A1	-2.49864	0.00582982
ENSGALG00000010738	TC2N	2.23596	0.00594195
ENSGALG00000051507	-	3.79302	0.0059444
ENSGALG00000009034	ALK	2.44894	0.00605073
ENSGALG00000043009	WNT1	2.50003	0.00612084
ENSGALG00000015776	GABRR2	2.53312	0.00613775
ENSGALG00000010983	NPY	2.94374	0.00615101
ENSGALG00000041878	AQP5	3.42667	0.0061681
ENSGALG00000054727	-	-4.37199	0.00618606
ENSGALG00000052457	-	2.99993	0.00637608
ENSGALG00000030907	CSF3	2.31432	0.00638509
ENSGALG00000019157	SMPX	3.0432	0.00664625
ENSGALG00000049491	-	2.97422	0.0067249
ENSGALG00000050305	-	4.33689	0.00674389
ENSGALG00000009920	COCH	2.45246	0.0067829
ENSGALG00000052018	-	2.94912	0.00681908
ENSGALG00000050052	-	-2.50768	0.0068968
ENSGALG00000043868	FOXN1	-2.81874	0.00692609
ENSGALG00000032980	DLGAP3	2.58852	0.00707338
ENSGALG00000004525	TSPAN1-	3.40229	0.00740813
ENSGALG00000051750	-	-2.62766	0.00740909
ENSGALG00000049251	-	-3.54668	0.00741632
ENSGALG00000050054	-	2.60186	0.00752601
ENSGALG00000051607	-	3.30896	0.00763803
ENSGALG00000017276	-	2.15876	0.00765807
ENSGALG00000041043	ABRA	2.77127	0.00777326
ENSGALG00000016600	POMC	-3.05364	0.00781542
ENSGALG00000054660	-	4.87507	0.00810319
ENSGALG00000026563	HAPLN4	6.16557	0.00818496
ENSGALG00000013402	AHRR	2.27247	0.00819966
ENSGALG00000006112	SCN5A	2.4898	0.00827055
ENSGALG00000051502	-	3.20827	0.00830487
ENSGALG00000034934	CLPS	-2.24893	0.00836972
ENSGALG00000030821	CBLN3	4.28138	0.00837862
ENSGALG00000037777	MSC	2.30936	0.00841077
ENSGALG00000039254	SLC17A6	4.65386	0.00843387
ENSGALG00000004840	-	-2.51527	0.00853242
ENSGALG00000011322	NEK1-	2.07443	0.00854478
ENSGALG00000052744	-	-4.10841	0.00873655
ENSGALG00000050183	-	2.53847	0.00874306
ENSGALG00000049422	ATF3	2.28589	0.00876196
ENSGALG00000051510	-	2.6803	0.00897227
ENSGALG00000031776	NFASC	2.66808	0.00922422
ENSGALG00000009875	HMGA2	2.41595	0.00925159
ENSGALG00000016154	ARC	2.12862	0.00926362
ENSGALG00000030944	PAX3	3.08866	0.00949701
ENSGALG00000030101	CSDC2	2.71156	0.00962294
ENSGALG00000010931	B3GALT1	-2.32751	0.00967655
ENSGALG00000047038	-	3.18394	0.0097155
ENSGALG00000014372	SLC34A2	3.68081	0.00978508
ENSGALG00000013600	-	4.20271	0.0102669
ENSGALG00000051231	-	2.14919	0.0103858
ENSGALG00000051592	-	-6.47788	0.0104799
ENSGALG00000007791	OTOP2	4.32488	0.0105288
ENSGALG00000007690	TFAP2C	2.18061	0.0105768
ENSGALG00000047204	HES2	5.21234	0.0108066
ENSGALG00000049141	-	4.10498	0.0109413
ENSGALG00000015244	TBX19	3.35296	0.010992
ENSGALG00000037616	-	2.70296	0.010992
ENSGALG00000050540	-	3.44891	0.0111088
ENSGALG00000012145	TBPL2	3.34318	0.0111989
ENSGALG00000006804	ODF2L	2.02548	0.0113071
ENSGALG00000053390	-	3.46866	0.011528
ENSGALG00000030652	-	2.05715	0.0116672
ENSGALG00000025240	gga-mir-1661	2.06347	0.0116684
ENSGALG00000005519	TLL2	2.0999	0.0117544
ENSGALG00000054976	IL11	2.13349	0.011782
ENSGALG00000008733	LPAR3	-2.16915	0.0117828
ENSGALG00000048439	-	3.84363	0.0118502
ENSGALG00000051018	-	-2.5966	0.0118583
ENSGALG00000021235	NPY6R	4.70709	0.0119282
ENSGALG00000013007	-	3.89429	0.0123089
ENSGALG00000046715	-	-2.22868	0.0123089
ENSGALG00000011727	AGBL3	2.33142	0.012484
ENSGALG00000053701	-	4.98487	0.0125987
ENSGALG00000038254	-	2.74606	0.0128455
ENSGALG00000047199	-	3.54401	0.0130821
ENSGALG00000053155	-	2.30901	0.0131068
ENSGALG00000027255	NRXN3	2.40824	0.0131733
ENSGALG00000016268	-	3.0343	0.0132515
ENSGALG00000041280	FOSB	2.2246	0.0133658
ENSGALG00000044688	-	2.0793	0.0133838
ENSGALG00000050247	-	3.23825	0.0135345
ENSGALG00000033171	TGM4	2.40789	0.013647
ENSGALG00000051615	-	-2.41509	0.0137004
ENSGALG00000046616	CHGB	3.51782	0.0140106
ENSGALG00000049803	-	2.57812	0.014108
ENSGALG00000052560	-	3.68159	0.014108
ENSGALG00000000164	MYBPHL	2.26894	0.0143491
ENSGALG00000049260	-	4.06113	0.0143491
ENSGALG00000016491	APOB	-2.52932	0.0143855
ENSGALG00000015720	CHODL	3.2489	0.014513
ENSGALG00000003034	SS2	-2.18228	0.0145165
ENSGALG00000050765	-	2.75761	0.0150373
ENSGALG00000027219	-	2.89684	0.0152194
ENSGALG00000007324	TP63	2.02926	0.0152772
ENSGALG00000006273	MYLK2	3.53819	0.0153514
ENSGALG00000054981	-	3.60278	0.015368
ENSGALG00000014840	C6	2.86198	0.0153836
ENSGALG00000042528	-	2.14636	0.0157373
ENSGALG00000050455	gga-mir-21-a	4.80598	0.0159005
ENSGALG00000043998	BSND	3.18078	0.0159848
ENSGALG00000053133	-	3.91371	0.0161033
ENSGALG00000048966	-	2.24656	0.0163296
ENSGALG00000053135	-	2.35815	0.0163604
ENSGALG00000050248	-	-4.88091	0.0166231
ENSGALG00000052411	-	-2.60039	0.0168426
ENSGALG00000000745	SLC26A9	2.77024	0.0169044
ENSGALG00000019030	-	2.68629	0.0171516
ENSGALG00000047656	-	-3.8565	0.0171574
ENSGALG00000016128	B3GALT5	2.43726	0.0171895
ENSGALG00000049772	-	-2.331	0.0172171
ENSGALG00000051855	-	2.59839	0.0174039
ENSGALG00000046838	-	2.19781	0.0176197
ENSGALG00000051051	-	3.83008	0.01771
ENSGALG00000046789	-	-2.00379	0.0177195
ENSGALG00000002792	SPDEF	2.37499	0.0177966
ENSGALG00000049924	-	4.19679	0.0178098
ENSGALG00000004260	-	-2.06982	0.0178496
ENSGALG00000049849	-	5.59101	0.017856
ENSGALG00000048988	-	5.27504	0.0178958
ENSGALG00000034952	-	-2.85719	0.0180717
ENSGALG00000049983	-	4.4081	0.0184118
ENSGALG00000049567	SPATA22	2.47092	0.0185536
ENSGALG00000054404	-	2.28599	0.0191384
ENSGALG00000049577	SHISAL2A	2.3889	0.0191444
ENSGALG00000045522	C6orf58	4.14338	0.0193143
ENSGALG00000029799	-	2.8096	0.0195094
ENSGALG00000035972	KRT75	2.81037	0.0196276
ENSGALG00000039900	-	2.82337	0.0198482
ENSGALG00000005400	CACNA2D3	2.27897	0.0200047
ENSGALG00000038919	SLC32A1	3.88364	0.0201635
ENSGALG00000042279	CYP24A1	2.61306	0.0201957
ENSGALG00000049674	-	2.89265	0.0204676
ENSGALG00000041906	-	2.47566	0.0204827
ENSGALG00000042360	TRIM29	2.7488	0.0206657
ENSGALG00000011565	TDRD9	2.40676	0.0213705
ENSGALG00000036958	-	2.02492	0.021404
ENSGALG00000051538	-	2.59653	0.0215052
ENSGALG00000049933	-	-2.37301	0.0224742
ENSGALG00000031427	-	2.40229	0.0233116
ENSGALG00000049974	-	2.37894	0.0234197
ENSGALG00000051155	-	4.33682	0.0235397
ENSGALG00000047095	-	-2.54787	0.0239898
ENSGALG00000054231	-	3.02653	0.0240691
ENSGALG00000054998	-	3.24785	0.0241238
ENSGALG00000054676	-	-2.6481	0.0243325
ENSGALG00000049872	-	-2.9436	0.0244444
ENSGALG00000044774	-	2.0102	0.0245144
ENSGALG00000000911	IL19	3.62646	0.0253921
ENSGALG00000011219	GCGR	2.0814	0.025569
ENSGALG00000005795	CYP2C23b	2.94122	0.0255774
ENSGALG00000020486	-	2.63848	0.0256448
ENSGALG00000024525	5S_rRNA	-3.48544	0.025705
ENSGALG00000005759	IFNW1	-2.69147	0.0257818
ENSGALG00000001273	C2CD4C	3.69845	0.0258885
ENSGALG00000019847	AvBD12	2.26558	0.0259443
ENSGALG00000052368	-	2.04769	0.0262072
ENSGALG00000015845	RIPPLY2	2.24903	0.0265129
ENSGALG00000017332	KLHL35	4.1803	0.0265515
ENSGALG00000038225	SEMA3E	-2.26177	0.0272047
ENSGALG00000054849	-	-2.63299	0.0272178
ENSGALG00000048561	-	2.86509	0.027716
ENSGALG00000020656	PRLHR	2.3334	0.0277713
ENSGALG00000048609	-	2.73798	0.0278156
ENSGALG00000053674	-	-2.61814	0.0278156
ENSGALG00000049250	-	4.66597	0.0283312
ENSGALG00000015213	TPPP2	3.34697	0.0283838
ENSGALG00000043055	-	4.11127	0.0283838
ENSGALG00000047717	-	-2.48772	0.0287119
ENSGALG00000028701	gga-mir-668-	-4.60413	0.0288025
ENSGALG00000016761	LYG2	2.25027	0.02946
ENSGALG00000047544	-	4.97005	0.0296417
ENSGALG00000047484	-	3.01306	0.0299041
ENSGALG00000036613	-	2.18206	0.0307387
ENSGALG00000012307	GALR3	-2.06783	0.0309957
ENSGALG00000049964	-	4.47156	0.0310489
ENSGALG00000029677	NME8	5.10179	0.0314632
ENSGALG00000017029	-	2.00383	0.0315557
ENSGALG00000029675	MARCHF4	4.21184	0.0317414
ENSGALG00000036782	OPRD1	3.90014	0.0318952
ENSGALG00000051326	-	4.4429	0.0319567
ENSGALG00000053532	-	2.04981	0.032113
ENSGALG00000027323	MYH1D	-2.82208	0.0323281
ENSGALG00000047941	-	-2.09987	0.0325001
ENSGALG00000002503	SFTPA2	3.69166	0.0325503
ENSGALG00000014117	AVP	2.44537	0.0325991
ENSGALG00000012775	TFAP2A	3.85712	0.0327098
ENSGALG00000012142	KCNA4	2.60959	0.0327383
ENSGALG00000038022	COL22A1	2.20797	0.0331281
ENSGALG00000046632	-	5.16942	0.0332339
ENSGALG00000016375	PHEX	2.5701	0.0339653
ENSGALG00000005409	LHX1	2.34043	0.0348618
ENSGALG00000043637	-	4.18661	0.0349066
ENSGALG00000052135	-	2.14103	0.0349216
ENSGALG00000054731	-	2.99224	0.0352281
ENSGALG00000025619	U1	2.94352	0.0352485
ENSGALG00000028497	gga-mir-6664	3.60866	0.0354234
ENSGALG00000054650	-	3.59893	0.0355543
ENSGALG00000000556	UTS2	3.60988	0.0355712
ENSGALG00000021275	LTC4S	2.31787	0.0356144
ENSGALG00000046846	-	2.08017	0.0357196
ENSGALG00000039436	DLX2	3.00019	0.0357531
ENSGALG00000013033	-	2.08362	0.0358662
ENSGALG00000021782	gga-mir-146b	3.31356	0.0363862
ENSGALG00000046815	-	4.91403	0.0365029
ENSGALG00000042257	MYH1F	-2.28624	0.0371199
ENSGALG00000018415	-	3.16194	0.0371502
ENSGALG00000055013	-	-2.85306	0.0374519
ENSGALG00000050198	-	2.08391	0.0375884
ENSGALG00000053906	-	4.13808	0.0381869
ENSGALG00000038432	-	3.44984	0.0385509
ENSGALG00000004285	HNF4A	2.69809	0.0388875
ENSGALG00000007785	PROK2	2.79542	0.0389116
ENSGALG00000029392	GABRB3	2.08203	0.0390551
ENSGALG00000053638	-	2.6835	0.0392208
ENSGALG00000041154	MNX1	2.13438	0.0392951
ENSGALG00000011052	SLC38A11	3.85407	0.03934
ENSGALG00000005896	-	3.78945	0.0395556
ENSGALG00000022896	IRX4	3.84794	0.0398342
ENSGALG00000050339	-	5.50084	0.0398865
ENSGALG00000021567	EPHA8	2.17487	0.0402373
ENSGALG00000050430	-	3.41663	0.040609
ENSGALG00000050914	-	2.86055	0.0407409
ENSGALG00000009640	CHRM5	2.20512	0.0415517
ENSGALG00000050064	-	2.3476	0.0415517
ENSGALG00000050149	-	4.26814	0.0417221
ENSGALG00000034174	-	5.11482	0.0417834
ENSGALG00000013226	-	-2.61435	0.0417853
ENSGALG00000050093	-	-3.15675	0.0419683
ENSGALG00000054699	-	3.51773	0.0425716
ENSGALG00000037020	SCT	3.9808	0.0425898
ENSGALG00000004322	-	2.1796	0.0428285
ENSGALG00000047465	-	4.42506	0.0428483
ENSGALG00000053574	-	2.41121	0.0428483
ENSGALG00000053158	-	-2.16934	0.0429024
ENSGALG00000046799	-	6.16216	0.0429091
ENSGALG00000053289	-	3.91828	0.0432428
ENSGALG00000047463	-	2.3272	0.0433716
ENSGALG00000011739	ERP27	2.6166	0.0436248
ENSGALG00000053361	-	-3.13934	0.0441072
ENSGALG00000040802	SOWAHA	2.60444	0.0442284
ENSGALG00000053772	-	2.31324	0.0447723
ENSGALG00000028376	FGF19	2.39331	0.0454153
ENSGALG00000046754	-	-2.25126	0.0454153
ENSGALG00000049296	-	2.31626	0.0454535
ENSGALG00000003839	GRM2	2.03326	0.0456436
ENSGALG00000043833	OLAH	2.48656	0.0463228
ENSGALG00000051181	-	2.68568	0.0464464
ENSGALG00000014750	-	2.01077	0.0475238
ENSGALG00000001235	ANKRD24	2.48631	0.0486165
ENSGALG00000012106	SCTR	2.68212	0.0491918
ENSGALG00000049799	-	2.32959	0.0491918
ENSGALG00000012671	prl	2.53378	0.0493398
ENSGALG00000054253	-	3.09001	0.049762
ENSGALG00000010853	C8B	2.13371	0.0499003
ENSGALG00000055080	-	-2.52903	0.0499703

## Sheet: IL_F1 vs IL_POF1
ENSEMBL	Gene name	log2FoldChange	padj
ENSGALG00000033535	RGS16	8.33033	3.25477e-100
ENSGALG00000040855	PTPRR	-2.40743	4.4513e-50
ENSGALG00000001450	IGSF9B	7.39624	5.45454e-40
ENSGALG00000048923	CBARP	3.22723	6.84043e-38
ENSGALG00000041640	TWIST1	3.32899	9.72133e-31
ENSGALG00000030576	-	5.65544	2.11123e-30
ENSGALG00000001936	MYO7B	5.1893	9.49514e-29
ENSGALG00000005206	ACSL3	3.07288	2.51566e-28
ENSGALG00000027707	ESM1	-2.94705	2.61456e-27
ENSGALG00000035690	RAPGEFL1	4.59065	8.66916e-23
ENSGALG00000026263	RGS8	4.44024	1.40001e-22
ENSGALG00000031590	B3GAT2	4.68899	2.33346e-22
ENSGALG00000033635	PTGS2	5.12383	3.56739e-21
ENSGALG00000014723	GABARAPL1	2.15637	2.44969e-20
ENSGALG00000016483	-	4.74209	5.14796e-20
ENSGALG00000053580	-	3.27725	1.90646e-19
ENSGALG00000037390	GPR83L	2.76537	3.10725e-19
ENSGALG00000014324	SLC2A14	2.55448	3.52199e-17
ENSGALG00000010001	EGLN3	4.27812	1.39005e-16
ENSGALG00000009042	ISM1	4.84118	2.14777e-16
ENSGALG00000019114	CLDN1-	3.86808	1.7565e-15
ENSGALG00000006258	SPOCK1	2.7719	2.82097e-15
ENSGALG00000009875	HMGA2	4.77746	1.05101e-14
ENSGALG00000046616	CHGB	4.46481	2.02414e-14
ENSGALG00000005797	COL2-A1	-5.08057	5.50629e-14
ENSGALG00000011136	CAPN9	-2.39419	7.80985e-14
ENSGALG00000011358	WNT6	5.00432	1.26524e-13
ENSGALG00000042773	VOPP1	2.49667	1.48095e-13
ENSGALG00000039728	SHOX2	7.88107	2.35221e-13
ENSGALG00000037160	-	-2.05976	2.931e-13
ENSGALG00000044272	-	8.72201	5.11534e-13
ENSGALG00000036616	NUAK2	-2.28693	1.38584e-12
ENSGALG00000011419	DUSP4	2.87442	2.31026e-12
ENSGALG00000031859	NKX3-2	5.65808	2.31026e-12
ENSGALG00000003911	CACNG5	5.00812	3.40812e-12
ENSGALG00000054216	NXPH4	4.68781	3.45543e-12
ENSGALG00000026137	CDKN2B	3.43439	4.10878e-12
ENSGALG00000002728	SLC16A3	4.32181	6.36179e-12
ENSGALG00000005790	-	-3.92122	6.51195e-12
ENSGALG00000032628	SRCIN1	-3.74621	1.41307e-11
ENSGALG00000034500	CIDEA	2.12479	1.9498e-11
ENSGALG00000015666	TNIP2	2.68605	2.238e-11
ENSGALG00000047421	-	6.23203	2.67222e-11
ENSGALG00000014616	MT3	3.13052	4.62473e-11
ENSGALG00000050771	gga-mir-12282	2.11703	9.68215e-11
ENSGALG00000030728	-	-2.32888	1.04975e-10
ENSGALG00000003777	NELL1	4.79707	1.5174e-10
ENSGALG00000027323	MYH1D	-4.81097	1.5174e-10
ENSGALG00000052070	-	3.74156	1.5174e-10
ENSGALG00000007530	-	2.48187	1.5539e-10
ENSGALG00000007959	SLC26A3	2.51131	1.91905e-10
ENSGALG00000054024	-	7.9765	1.96699e-10
ENSGALG00000005217	MOGAT1	2.05201	4.53223e-10
ENSGALG00000005259	VIPR1	3.12206	7.79865e-10
ENSGALG00000053952	-	3.7659	7.80819e-10
ENSGALG00000043009	WNT1	2.79757	9.04468e-10
ENSGALG00000006031	BRDT	-4.81987	1.15851e-09
ENSGALG00000014742	HTR1A	4.93163	1.34307e-09
ENSGALG00000052980	-	2.42398	1.52746e-09
ENSGALG00000004631	DRAXIN	3.01686	1.58418e-09
ENSGALG00000002957	-	3.66435	1.75476e-09
ENSGALG00000054286	APLN	-2.84091	2.09845e-09
ENSGALG00000027793	SCN9A	3.07056	2.2234e-09
ENSGALG00000040720	GRID2IP	-2.18285	2.42501e-09
ENSGALG00000016592	PRPS2	-2.85554	3.3812e-09
ENSGALG00000047529	-	-3.41741	3.3812e-09
ENSGALG00000053025	-	2.19187	3.39199e-09
ENSGALG00000033089	-	3.96679	3.75332e-09
ENSGALG00000001764	-	-2.69494	4.26343e-09
ENSGALG00000008121	CYP17A1	-5.52995	4.88008e-09
ENSGALG00000028673	MARCHF3	4.05356	4.89848e-09
ENSGALG00000013225	VAT1L	2.60364	5.58836e-09
ENSGALG00000031826	MYOT	-2.3384	5.77434e-09
ENSGALG00000040276	RUNX2	2.10009	7.46199e-09
ENSGALG00000004582	MYL2	5.50953	8.34911e-09
ENSGALG00000039687	NIPAL4	5.65298	8.40933e-09
ENSGALG00000038138	-	5.27112	8.6604e-09
ENSGALG00000001768	TENM2	2.15584	9.39198e-09
ENSGALG00000047717	-	-6.03936	1.01755e-08
ENSGALG00000051750	-	-3.15526	1.26231e-08
ENSGALG00000010692	LRP8	2.58117	1.75398e-08
ENSGALG00000005718	BHLHE23	-3.34739	1.86912e-08
ENSGALG00000044563	-	7.08256	1.99023e-08
ENSGALG00000016342	MYOM2	-4.77822	2.08452e-08
ENSGALG00000011847	TTC26	-2.06586	2.84866e-08
ENSGALG00000011200	THBS2	-2.8814	2.95082e-08
ENSGALG00000008298	LRRC17	-2.25649	3.34056e-08
ENSGALG00000039900	-	3.34511	3.83354e-08
ENSGALG00000002647	PLS1	3.15765	4.05608e-08
ENSGALG00000043435	CARNS1	3.77285	4.80127e-08
ENSGALG00000036522	-	-3.32415	5.42648e-08
ENSGALG00000015494	HTR1F	-3.41342	6.99389e-08
ENSGALG00000000394	SLC6A17	4.30257	8.01308e-08
ENSGALG00000015080	SLC24A2	2.70445	1.00185e-07
ENSGALG00000041977	RNF128	2.55982	1.06142e-07
ENSGALG00000043506	NMB	2.71465	1.06142e-07
ENSGALG00000044735	-	3.13056	1.06142e-07
ENSGALG00000028682	CBLN2	3.63301	1.12489e-07
ENSGALG00000002298	COL8A2	-2.07978	1.20796e-07
ENSGALG00000039837	CCKBR	3.45623	1.31056e-07
ENSGALG00000036484	NCAN	4.69407	1.37658e-07
ENSGALG00000037625	FBN3	-2.26047	1.50778e-07
ENSGALG00000039817	NOG2	-2.9788	1.50957e-07
ENSGALG00000028871	SLC38A3	4.42632	1.62949e-07
ENSGALG00000050170	-	2.55657	5.3175e-07
ENSGALG00000033338	GPT2	2.04992	6.57782e-07
ENSGALG00000055023	-	5.60689	6.57782e-07
ENSGALG00000003011	TOM1L1	2.03328	7.95852e-07
ENSGALG00000014515	C1QTNF7	-2.00269	1.02249e-06
ENSGALG00000027314	SAXO1	2.79237	1.18273e-06
ENSGALG00000035675	-	2.30327	1.2574e-06
ENSGALG00000017308	CHRDL2	2.8318	1.27912e-06
ENSGALG00000005801	CHRNA4	-5.09748	1.38407e-06
ENSGALG00000012163	BDNF	-2.26765	1.62608e-06
ENSGALG00000050492	-	-2.47413	1.6618e-06
ENSGALG00000003126	ERBB4	-4.00042	1.77941e-06
ENSGALG00000048821	-	-3.04375	1.84696e-06
ENSGALG00000041054	-	3.03548	2.02993e-06
ENSGALG00000006795	ABCG4	2.49916	2.2104e-06
ENSGALG00000050857	PTPN2-	4.64135	2.24172e-06
ENSGALG00000014884	ISL1	5.94915	2.24329e-06
ENSGALG00000048837	-	2.1165	2.24329e-06
ENSGALG00000051227	-	3.77961	2.27315e-06
ENSGALG00000025619	U1	4.43985	2.30974e-06
ENSGALG00000037695	OSR2	-3.1113	2.84655e-06
ENSGALG00000006717	-	3.09952	2.93091e-06
ENSGALG00000023435	GATM	3.11148	3.04918e-06
ENSGALG00000029423	-	4.96249	3.22925e-06
ENSGALG00000047244	-	-2.06514	3.39917e-06
ENSGALG00000014918	RFX6	-4.61973	3.75234e-06
ENSGALG00000021542	SNCB	2.16704	3.75356e-06
ENSGALG00000007080	-	2.43019	3.79932e-06
ENSGALG00000049127	-	3.57688	4.07666e-06
ENSGALG00000017398	DSG4	-3.96897	4.18054e-06
ENSGALG00000011801	ESR2	-2.09596	4.71513e-06
ENSGALG00000005170	HRH3	2.23495	4.87146e-06
ENSGALG00000010371	FAM13A	2.01914	5.1567e-06
ENSGALG00000040114	PTPRZ1	3.67263	5.20862e-06
ENSGALG00000010639	EML5	2.52133	5.46878e-06
ENSGALG00000050764	-	-4.52654	5.64178e-06
ENSGALG00000015928	-	4.54038	5.66928e-06
ENSGALG00000014840	C6	2.36847	6.20177e-06
ENSGALG00000008733	LPAR3	-2.26543	6.28594e-06
ENSGALG00000012755	IGF-I	-2.97888	6.44049e-06
ENSGALG00000028815	-	3.79947	7.72561e-06
ENSGALG00000037864	MYH1A	-4.41614	8.26672e-06
ENSGALG00000014967	SV2C	3.16084	8.32278e-06
ENSGALG00000047526	-	2.26091	8.75058e-06
ENSGALG00000041688	-	4.07793	8.94447e-06
ENSGALG00000009405	GRIA2	2.95712	9.56026e-06
ENSGALG00000012142	KCNA4	4.68466	1.0236e-05
ENSGALG00000028407	GDF9	3.82068	1.06954e-05
ENSGALG00000054831	TMEM121	2.76425	1.06954e-05
ENSGALG00000006054	CALCA	2.09768	1.09247e-05
ENSGALG00000011594	NR1H4	-3.09211	1.12265e-05
ENSGALG00000004078	-	2.30856	1.13074e-05
ENSGALG00000054898	-	3.58296	1.13692e-05
ENSGALG00000048954	DMP1	2.03683	1.17328e-05
ENSGALG00000007806	FGF16	-2.71772	1.23161e-05
ENSGALG00000030350	-	2.75086	1.26923e-05
ENSGALG00000012015	NDST4	3.19068	1.29901e-05
ENSGALG00000023934	-	2.45777	1.44692e-05
ENSGALG00000050830	SV2A	2.15676	1.46087e-05
ENSGALG00000020905	KSR2	3.90474	1.52501e-05
ENSGALG00000013097	SLC15A5	-3.32292	1.62125e-05
ENSGALG00000004840	-	-2.93453	1.66335e-05
ENSGALG00000053181	-	6.62907	1.66335e-05
ENSGALG00000001900	PHF24	-4.88284	1.66341e-05
ENSGALG00000007620	GFRA3	4.1238	1.66604e-05
ENSGALG00000006519	KIAA1-24	-3.4518	2.02392e-05
ENSGALG00000047901	-	3.52508	2.13266e-05
ENSGALG00000007785	PROK2	3.10064	2.24948e-05
ENSGALG00000038476	PRDM13	7.56054	2.26291e-05
ENSGALG00000035157	SOX21	3.45419	2.48175e-05
ENSGALG00000053771	-	-2.5736	2.48175e-05
ENSGALG00000050522	-	5.91843	2.80386e-05
ENSGALG00000009596	TMEM117	3.94157	3.09272e-05
ENSGALG00000014845	PLCXD3	2.51681	3.09566e-05
ENSGALG00000032980	DLGAP3	2.20171	3.17254e-05
ENSGALG00000039742	CYP21A1	-3.04071	3.56961e-05
ENSGALG00000030534	SYT17	2.31946	3.80024e-05
ENSGALG00000052342	-	5.30368	3.80976e-05
ENSGALG00000034698	TMEM52B	4.43688	4.18143e-05
ENSGALG00000012911	SYT1-	-3.40144	4.19725e-05
ENSGALG00000016459	LRATD1	-2.31352	4.87616e-05
ENSGALG00000014858	ADCYAP1	6.75892	4.90475e-05
ENSGALG00000047682	-	-2.39839	5.54919e-05
ENSGALG00000015722	TMED11	-2.04122	5.60744e-05
ENSGALG00000014528	ENO2	2.33025	5.70776e-05
ENSGALG00000031360	-	-3.7687	5.86469e-05
ENSGALG00000050929	-	-3.74713	6.11682e-05
ENSGALG00000026091	CACNG4	2.91546	6.28983e-05
ENSGALG00000033198	MYO5C	2.35226	6.62294e-05
ENSGALG00000000168	ADORA1	-2.58099	7.08894e-05
ENSGALG00000000112	PLP1	-2.27011	7.22348e-05
ENSGALG00000007740	-	-2.62797	7.86395e-05
ENSGALG00000016866	FGF14	-2.33001	7.99941e-05
ENSGALG00000005822	KCNQ2	-2.1388	8.21244e-05
ENSGALG00000051684	-	-2.18524	8.2237e-05
ENSGALG00000010747	FBLN5	-2.32538	8.59014e-05
ENSGALG00000050840	APCDD1	2.06596	9.18274e-05
ENSGALG00000009700	PDK4	2.18241	9.1856e-05
ENSGALG00000054507	-	5.01295	9.65821e-05
ENSGALG00000007109	APOA4	2.9144	9.8008e-05
ENSGALG00000015776	GABRR2	2.19463	0.000102907
ENSGALG00000053514	-	5.28461	0.000104004
ENSGALG00000003142	PRLHRL	-2.25393	0.00011212
ENSGALG00000048722	-	-4.72528	0.000124673
ENSGALG00000054606	-	-2.9094	0.000133393
ENSGALG00000044997	SH2D5	2.32555	0.000134044
ENSGALG00000003839	GRM2	2.60928	0.000136474
ENSGALG00000049177	-	-2.42124	0.000144121
ENSGALG00000012975	IQSEC3	-2.53225	0.000152547
ENSGALG00000006576	GRM3	-2.79608	0.000154101
ENSGALG00000027791	FGF23	5.13791	0.000155363
ENSGALG00000004449	CYP3A5	3.37438	0.000157248
ENSGALG00000050584	-	-3.09884	0.0001588
ENSGALG00000017418	NPTX1	3.06834	0.000164263
ENSGALG00000016258	SYTL5	3.85947	0.000179059
ENSGALG00000030101	CSDC2	2.73302	0.000180738
ENSGALG00000031423	DMRTA2	5.99541	0.000182722
ENSGALG00000027802	gga-mir-6653	2.02105	0.000191922
ENSGALG00000038405	CASR	-2.99787	0.000195391
ENSGALG00000011743	SMCO3	3.96535	0.000212623
ENSGALG00000052018	-	3.56046	0.000217577
ENSGALG00000008969	EPCAM	2.95723	0.000233769
ENSGALG00000010901	-	2.53144	0.000241615
ENSGALG00000034174	-	5.64084	0.000241615
ENSGALG00000053643	-	-3.2012	0.000258885
ENSGALG00000006221	KIF1A	2.13056	0.000259723
ENSGALG00000008661	CYR61	-2.25833	0.000267335
ENSGALG00000044241	-	3.11451	0.000274258
ENSGALG00000042257	MYH1F	-3.54455	0.00028043
ENSGALG00000021340	CA9	2.80388	0.000285707
ENSGALG00000009845	GJD2	-3.75315	0.00028876
ENSGALG00000040761	DRD4	2.61434	0.000291915
ENSGALG00000009919	KCNG3	-2.7063	0.000301836
ENSGALG00000009844	ACTC1	-3.37971	0.000335241
ENSGALG00000029675	MARCHF4	3.69289	0.000337583
ENSGALG00000000314	NEFL	3.40466	0.000350524
ENSGALG00000049974	-	2.04305	0.000354507
ENSGALG00000033638	SLC26A7	-5.12828	0.000373653
ENSGALG00000052892	-	-3.05117	0.000391044
ENSGALG00000045816	-	-2.50989	0.000392225
ENSGALG00000023772	HSPB7	-2.37884	0.000400924
ENSGALG00000050373	-	-2.29037	0.000430322
ENSGALG00000015128	AQP4	-2.13851	0.000445226
ENSGALG00000029944	FAM222A	-2.46728	0.000445226
ENSGALG00000047834	-	-4.69132	0.000469317
ENSGALG00000034337	RHPN1	2.2659	0.000494642
ENSGALG00000052411	-	-3.58518	0.000494642
ENSGALG00000000317	NEFM	2.34104	0.000497899
ENSGALG00000037975	CA3B	3.62247	0.000518177
ENSGALG00000020615	STK32C	2.22437	0.000523412
ENSGALG00000036514	-	-2.81874	0.000523574
ENSGALG00000051607	-	3.71649	0.000535021
ENSGALG00000045282	-	-2.46655	0.000541346
ENSGALG00000006273	MYLK2	4.06864	0.000556827
ENSGALG00000053139	-	2.70024	0.000556827
ENSGALG00000038936	TMEM182	-3.8445	0.000578668
ENSGALG00000049760	-	-2.68737	0.000675019
ENSGALG00000010050	LRFN2	-2.09779	0.000679917
ENSGALG00000026563	HAPLN4	5.46235	0.00069714
ENSGALG00000054100	-	3.52819	0.000850045
ENSGALG00000000887	NR-B2	2.27434	0.000861053
ENSGALG00000029015	TM6SF2	2.88196	0.000912334
ENSGALG00000030417	PDC	2.20038	0.000988922
ENSGALG00000038241	CARTPT	4.72233	0.000996689
ENSGALG00000053205	-	-2.22334	0.00103394
ENSGALG00000047002	-	3.53402	0.0010457
ENSGALG00000032651	-	2.23186	0.00104779
ENSGALG00000009095	LHCGR	-2.7951	0.00106159
ENSGALG00000047204	HES2	3.68404	0.00110333
ENSGALG00000004598	CUX2	-2.1372	0.00110472
ENSGALG00000021686	-	-2.09962	0.00110818
ENSGALG00000031487	FSTL4	-2.56822	0.00116636
ENSGALG00000050279	-	-3.21663	0.00118351
ENSGALG00000054073	-	-2.35758	0.00119344
ENSGALG00000045740	-	-3.44502	0.00120489
ENSGALG00000033376	APOH	2.60519	0.00122438
ENSGALG00000051214	-	-2.34077	0.00122588
ENSGALG00000050850	-	-2.81678	0.00125266
ENSGALG00000015028	RLN3	3.4478	0.00131557
ENSGALG00000003802	OTUD7A	2.04642	0.00137104
ENSGALG00000041522	CLCF1	2.40396	0.00140523
ENSGALG00000005672	SLC6A7	-3.66064	0.00141163
ENSGALG00000036598	SHISAL1	2.44669	0.00156663
ENSGALG00000009003	SNAP25	2.63928	0.00163176
ENSGALG00000030420	ECEL1	2.20798	0.00166906
ENSGALG00000005401	WNT9A	-2.6249	0.00167972
ENSGALG00000016975	KCTD4	2.39619	0.00168666
ENSGALG00000046880	-	-4.49889	0.00169673
ENSGALG00000026903	CALB2	3.05894	0.00170957
ENSGALG00000001080	NR5A1	-2.03242	0.00175338
ENSGALG00000046479	-	-3.76047	0.0018683
ENSGALG00000053322	-	-4.3269	0.0019259
ENSGALG00000005968	MMP11	2.33356	0.00201218
ENSGALG00000013294	CYP19A1	-2.84751	0.00207329
ENSGALG00000031255	FGF1	2.28849	0.00208621
ENSGALG00000041365	SALL4	2.03435	0.00213331
ENSGALG00000037616	-	2.50621	0.00216765
ENSGALG00000041461	DNMT3B	2.21828	0.00218581
ENSGALG00000053088	-	-3.26383	0.00227409
ENSGALG00000017183	MMP13	2.4014	0.0022818
ENSGALG00000011086	ACTA1	-2.07624	0.00228965
ENSGALG00000005572	NOXO1	2.67495	0.00237949
ENSGALG00000047076	-	-3.34846	0.00264425
ENSGALG00000015627	HAPLN1	-2.08208	0.00266341
ENSGALG00000042392	-	2.70894	0.00269844
ENSGALG00000051843	-	4.47032	0.00269844
ENSGALG00000015967	LRRTM1	-2.59213	0.0027496
ENSGALG00000041575	PPP1R14C	-2.75018	0.00276558
ENSGALG00000046697	gga-mir-12258	2.3113	0.00280454
ENSGALG00000016609	CENPO	-2.12993	0.00297746
ENSGALG00000048391	-	-4.18631	0.00297746
ENSGALG00000007367	WFIKKN2	-2.77714	0.00321979
ENSGALG00000008802	TECTB	3.40506	0.0032233
ENSGALG00000014668	MCTP1	-2.3291	0.00342589
ENSGALG00000030012	EMILIN3	-2.32635	0.00356115
ENSGALG00000049140	-	2.22021	0.00370717
ENSGALG00000007701	B3GNT7	2.55448	0.00375278
ENSGALG00000052874	-	2.19971	0.00404579
ENSGALG00000041878	AQP5	2.36484	0.00448418
ENSGALG00000046979	-	-2.03784	0.00450508
ENSGALG00000049141	-	3.38295	0.00474608
ENSGALG00000047465	-	7.05384	0.00483645
ENSGALG00000052727	-	2.19582	0.00487878
ENSGALG00000042686	FOXD3	-2.08165	0.0050308
ENSGALG00000010018	CTSEAL	-2.97334	0.00518721
ENSGALG00000034756	-	2.19172	0.00519009
ENSGALG00000043591	PLA2G4F	-2.0817	0.00532665
ENSGALG00000010572	TSHR	3.39301	0.00549068
ENSGALG00000038520	STRIP2	-2.32139	0.00549068
ENSGALG00000047495	LRRC1-	-4.59904	0.0054969
ENSGALG00000051191	-	7.24816	0.00557122
ENSGALG00000054867	-	-2.46038	0.00557339
ENSGALG00000031336	-	2.35745	0.00568318
ENSGALG00000047652	-	-2.05534	0.00569229
ENSGALG00000048578	-	4.37416	0.00582734
ENSGALG00000045264	-	3.9159	0.00594534
ENSGALG00000029788	CCK	3.84452	0.00603987
ENSGALG00000009877	-	2.4754	0.00605532
ENSGALG00000040971	EGR2	2.05601	0.00620501
ENSGALG00000030886	PTGDS	2.10967	0.00621764
ENSGALG00000036686	PLTP	2.17463	0.00632878
ENSGALG00000003310	SLC45A2	-2.15643	0.0064962
ENSGALG00000009719	PCDH1-	2.04329	0.00682459
ENSGALG00000016127	-	4.22353	0.00688335
ENSGALG00000026395	TRABD2A	-2.03733	0.00695251
ENSGALG00000006644	-	2.41862	0.00715991
ENSGALG00000015117	DRD3	-2.09267	0.00719406
ENSGALG00000048536	-	2.09556	0.00720575
ENSGALG00000051434	-	-2.83416	0.00726481
ENSGALG00000001325	CYP1A1	2.80111	0.00726591
ENSGALG00000033386	-	4.3288	0.00768872
ENSGALG00000037533	-	-2.33909	0.00796821
ENSGALG00000050671	-	-3.91644	0.00802448
ENSGALG00000048609	-	3.65806	0.0083922
ENSGALG00000043582	-	2.14978	0.00846131
ENSGALG00000034751	TRPA1	2.34974	0.00846399
ENSGALG00000047711	gga-mir-143	-2.06956	0.00847002
ENSGALG00000044940	GCNT3	4.20267	0.00861312
ENSGALG00000009498	NPY1R	-2.98023	0.00880502
ENSGALG00000010288	-	2.45148	0.00916976
ENSGALG00000006368	PTPN5	2.05507	0.00924155
ENSGALG00000017237	TYR	-2.43576	0.0094401
ENSGALG00000029931	-	-3.41729	0.00977539
ENSGALG00000046887	-	3.11666	0.00997737
ENSGALG00000011052	SLC38A11	3.87121	0.0103475
ENSGALG00000042128	-	2.64971	0.0105733
ENSGALG00000041918	CPA6	-4.69676	0.0109085
ENSGALG00000043367	LHFPL3	-2.19781	0.0111158
ENSGALG00000050866	HSD3B1	-2.02508	0.0111158
ENSGALG00000050697	-	-2.12672	0.0111387
ENSGALG00000013762	-	4.66903	0.0113357
ENSGALG00000027960	GRPR	-3.83876	0.0113804
ENSGALG00000047008	-	-2.14439	0.0113875
ENSGALG00000051498	-	-3.68855	0.0113875
ENSGALG00000051878	-	3.07798	0.0114767
ENSGALG00000052561	-	3.34013	0.0117406
ENSGALG00000032567	SPINK6	-3.19257	0.0118896
ENSGALG00000047029	-	-3.92778	0.0120803
ENSGALG00000051535	-	2.3665	0.0121088
ENSGALG00000027415	GRIN2C	-2.55766	0.0121502
ENSGALG00000005903	NRIP3	2.24936	0.0124401
ENSGALG00000052081	-	-2.97433	0.0126508
ENSGALG00000034982	CYP11A1	-2.39242	0.0129429
ENSGALG00000053638	-	3.95524	0.0129429
ENSGALG00000008516	CPO	-3.27579	0.0133984
ENSGALG00000052620	-	2.1828	0.0142117
ENSGALG00000048161	-	-2.16251	0.0144137
ENSGALG00000001124	LHX2	-4.74533	0.0144246
ENSGALG00000046777	-	-3.82285	0.0146206
ENSGALG00000049036	-	-3.23295	0.0146928
ENSGALG00000000400	KCNC4	2.50132	0.0149108
ENSGALG00000050134	-	3.49347	0.0151993
ENSGALG00000010161	DMRT3	2.75465	0.0152996
ENSGALG00000012700	RNF182	2.08424	0.0154585
ENSGALG00000039246	-	4.30676	0.0159735
ENSGALG00000017197	CNTN5	-2.33366	0.0160633
ENSGALG00000029677	NME8	3.32111	0.0163918
ENSGALG00000051510	-	2.01651	0.0167783
ENSGALG00000035602	ZNF536	-2.17436	0.0172068
ENSGALG00000043368	-	-2.41918	0.0173589
ENSGALG00000004903	CHST8	2.15274	0.0186727
ENSGALG00000053897	-	-3.87337	0.0189195
ENSGALG00000012812	SVOPL	2.19726	0.0190404
ENSGALG00000054113	-	-2.36735	0.0194407
ENSGALG00000048916	-	2.34277	0.0197132
ENSGALG00000040432	PAPPA2	-2.40501	0.0198724
ENSGALG00000044970	LARP6L	3.51666	0.0206507
ENSGALG00000050300	-	2.88661	0.0227384
ENSGALG00000048255	-	-3.15585	0.0231228
ENSGALG00000047405	-	-2.39738	0.0232625
ENSGALG00000050093	-	-3.49455	0.0240404
ENSGALG00000020656	PRLHR	2.01313	0.0244235
ENSGALG00000051294	-	3.80293	0.0249054
ENSGALG00000051221	-	4.19953	0.0253268
ENSGALG00000043433	SCX	-2.10991	0.0260407
ENSGALG00000044565	-	2.65743	0.0263134
ENSGALG00000003193	CRABP-I	2.95476	0.0269056
ENSGALG00000014913	ROS1	-2.08728	0.0274851
ENSGALG00000050751	-	2.56078	0.0276271
ENSGALG00000042639	-	3.49527	0.0288611
ENSGALG00000004083	GRIA1	2.15079	0.0291109
ENSGALG00000047109	-	-2.16506	0.0296071
ENSGALG00000049427	RELT	-2.01252	0.0296556
ENSGALG00000023415	HMX3	5.52997	0.0297144
ENSGALG00000011986	FABP2	2.51435	0.0297483
ENSGALG00000043079	SP9	3.26457	0.03027
ENSGALG00000036140	-	3.43785	0.0303092
ENSGALG00000048327	-	2.72696	0.031185
ENSGALG00000044962	-	3.1637	0.031887
ENSGALG00000035784	-	-3.50394	0.0324402
ENSGALG00000025475	gga-mir-1586	3.01778	0.0330483
ENSGALG00000050716	-	4.04464	0.0332376
ENSGALG00000036204	-	4.23129	0.0332714
ENSGALG00000054848	-	-2.68427	0.0332922
ENSGALG00000044739	-	2.21021	0.033718
ENSGALG00000043055	-	2.0795	0.0339672
ENSGALG00000051304	-	4.00529	0.0346265
ENSGALG00000005842	GDPD2	2.13485	0.0347046
ENSGALG00000009382	CAPN8	2.27891	0.0350138
ENSGALG00000053725	-	2.01416	0.0350138
ENSGALG00000004146	RIMS4	-2.1595	0.0361142
ENSGALG00000050753	-	-2.81842	0.0372164
ENSGALG00000051140	-	3.86207	0.0373459
ENSGALG00000038084	GNAT2	2.52277	0.0378355
ENSGALG00000030502	ADAMTS4	2.04539	0.0379932
ENSGALG00000029023	DMRTB1	2.49892	0.0381394
ENSGALG00000050064	-	2.62866	0.0389642
ENSGALG00000054792	-	4.83093	0.0391714
ENSGALG00000036001	SMAD2Z	-2.23235	0.0391814
ENSGALG00000051704	-	4.61428	0.0393698
ENSGALG00000050218	-	-3.10325	0.0395503
ENSGALG00000050155	CLCA2	3.09478	0.0433444
ENSGALG00000019157	SMPX	3.44185	0.0442383
ENSGALG00000000745	SLC26A9	2.26502	0.0448727
ENSGALG00000038192	-	2.38756	0.0451428
ENSGALG00000049432	-	2.11796	0.0453206
ENSGALG00000052534	-	2.45443	0.0455883
ENSGALG00000045351	CYP2AB3	-2.11669	0.046259
ENSGALG00000036097	CDH18	-2.65445	0.0464156
ENSGALG00000027289	-	-3.41144	0.0469554
ENSGALG00000051782	-	2.67965	0.0469668
ENSGALG00000037678	-	3.96984	0.0470824
ENSGALG00000001912	-	3.51486	0.0487557
ENSGALG00000019696	CATHL2	-3.03849	0.0489192
ENSGALG00000053669	-	2.01783	0.0491754

## Sheet: CL_POF1 vs IL_POF1
ENSEMBL	Gene name	log2FoldChange	padj
ENSGALG00000010338	CXCL13L2	6.19239	0.000258475
ENSGALG00000052731	0	-2.59278	0.00184041
ENSGALG00000054799	SPIC	5.56841	0.00184041
ENSGALG00000014994	CRHBP	2.34254	0.00225758
ENSGALG00000016667	AvBD10	6.18743	0.00225758
ENSGALG00000000919	PIGR	3.50874	0.00234566
ENSGALG00000006602	SYT8	3.33638	0.00371886
ENSGALG00000010978	ANGPTL3	6.44464	0.0246099
ENSGALG00000049755	IL22RA2	4.22779	0.0282809
ENSGALG00000049716	0	4.02866	0.0326519
ENSGALG00000054027	0	7.25917	0.0326519
ENSGALG00000000639	LRRN2	-2.41114	0.0435824
ENSGALG00000046217	PIT54	5.89341	0.0476887
ENSGALG00000051946	0	4.15803	0.0476887
