# Supplementary material for: Proteo-transcriptomic profiles reveal key regulatory pathways and functions of LDHA in the ovulation of domestic chickens (Gallus gallus)
Source: J Anim Sci Biotechnol. 2024 May 10;15:68. doi: 10.1186/s40104-024-01019-2 (PMC11083957; doi:10.1186/s40104-024-01019-2)
Supplement: Supplementary file 5 — Additional file 5. Primers used for quantitative qRT-PCR analysis. [file 40104_2024_1019_MOESM5_ESM.xlsx]

## Sheet: Sheet1
Additional file 5: Primers used for quantitative qRT-PCR.
qRT-PCR target	Sense primer sequence (5'→3')	Antisense primer sequence (5'→3')	GenBank No	Size(bp)	Tm(◦C)
β-actin	TATGTGCAAGGCCGGTTTC	TGTCTTTCTGGCCCATACCAA	NM_205518.2	110	60
LHCGR	AACGAATCGCTGACACTCAAAC	GACTCCAGTGCCGTTGAAGAA	NM_204936.2	188	60
CTSA	AACAACTACCTGGCGCTGAA	CACAGCGATTCCCTTGAGGT	NM_001031491.3	159	60
HSD3B1	GGGTTTGTTTAGCACTGAGGCAA	TCCAGCAGTAAGCGAACGAT	NM_205118.2	167	59
NR5A1	CACTACACCTGCACCGAGAG	TTTAAGGCACGGTCCCGTTT	NM_205077.2	182	60
RLN3	GAGTTCATCCGTGCCGTCAT	TTGCTTCTCTGCATCTCAGGA	NM_001113200.2	170	59
LDHA	GTGCAGTTGGAATGGCTTGT	GTGCAGTCACGCTGTAATCTTT	NM_205284.2	177	60
PTGS2	TCTCGTGCAAGTGGAACTCG	CCACGTGAAGAATTCCGGTGT	NM_001167718.2	170	60
