# Supplementary material for: Proteo-transcriptomic profiles reveal key regulatory pathways and functions of LDHA in the ovulation of domestic chickens (Gallus gallus)
Source: J Anim Sci Biotechnol. 2024 May 10;15:68. doi: 10.1186/s40104-024-01019-2 (PMC11083957; doi:10.1186/s40104-024-01019-2)
Supplement: Supplementary file 8 — Additional file 8. Kegg result of differentially expressed genes (DEGs). [file 40104_2024_1019_MOESM8_ESM.xlsx]

## Sheet: CL_F1 vs. CL_POF_kegg_result
Additional file 8: Kegg result of DEGs.
ID	Description	GeneRatio	BgRatio	pvalue	p.adjust	qvalue	geneID	Count
gga04080	Neuroactive ligand-receptor interaction	45/199	357/5122	3.99065e-13	4.26999e-11	4.15868e-11	404535/395106/427575/414893/428147/420386/395329/396256/422289/771215/101750705/395776/414894/428881/428900/396464/425670/770943/427904/396453/396101/422770/395522/431581/408251/427963/421815/422011/431664/422748/428985/693264/428980/431090/772096/396290/429951/428696/422671/414885/424018/423016/101749217/770582/101751123	45
gga00140	Steroid hormone biosynthesis	8/199	38/5122	8.07365e-05	0.0043194	0.0042068	419861/414832/422660/418107/414838/429828/100858007/396015	8
gga00100	Steroid biosynthesis	5/199	18/5122	0.000476899	0.0170094	0.0165659	424037/422302/422423/424661/395827	5
gga04060	Cytokine-cytokine receptor interaction	18/199	202/5122	0.000763524	0.0204243	0.0198918	428265/554219/414804/424261/396453/374136/395885/404533/418716/396216/396361/424325/100857191/419067/101748931/424197/107051287/107049247	18
gga00220	Arginine biosynthesis	4/199	17/5122	0.00353235	0.0755923	0.0736216	417545/423272/415746/395807	4
gga00830	Retinol metabolism	5/199	42/5122	0.0222752	0.397241	0.386885	414832/423274/772005/422660/100858007	5
gga04920	Adipocytokine signaling pathway	6/199	64/5122	0.0368689	0.560482	0.545871	424810/396464/422011/395299/419429/396231	6
gga04512	ECM-receptor interaction	7/199	84/5122	0.0437278	0.560482	0.545871	396133/396213/424435/424799/424191/396306/396226	7
gga04020	Calcium signaling pathway	14/199	225/5122	0.0537042	0.560482	0.545871	396356/101750705/395776/395759/428881/422013/424214/431090/428104/395394/396094/395807/414885/101749217	14
gga00601	Glycosphingolipid biosynthesis - lacto and neolacto series	3/199	23/5122	0.0577693	0.560482	0.545871	429027/395860/427985	3
gga04916	Melanogenesis	7/199	91/5122	0.0624841	0.560482	0.545871	374168/429040/422011/422013/427856/378783/396160	7
gga04350	TGF-beta signaling pathway	7/199	93/5122	0.0686238	0.560482	0.545871	424261/427277/395076/396361/395247/424325/107049247	7
gga00603	Glycosphingolipid biosynthesis - globo and isoglobo series	2/199	12/5122	0.0767462	0.560482	0.545871	395860/427985	2
gga01230	Biosynthesis of amino acids	5/199	59/5122	0.0777395	0.560482	0.545871	417545/769850/423272/395689/415746	5
gga00330	Arginine and proline metabolism	4/199	42/5122	0.0785723	0.560482	0.545871	423272/395504/395807/100359387	4
gga00604	Glycosphingolipid biosynthesis - ganglio series	2/199	13/5122	0.0884487	0.591501	0.57608	407778/395860	2
gga03320	PPAR signaling pathway	5/199	63/5122	0.0966678	0.608438	0.592576	769087/424810/418982/100859721/396231	5
gga04340	Hedgehog signaling pathway	4/199	48/5122	0.114615	0.678912	0.661213	374118/422460/424168/395801	4
gga04510	Focal adhesion	11/199	191/5122	0.122605	0.678912	0.661213	396133/396213/424435/424799/426482/396356/424191/396306/427243/396226/771832	11
gga00590	Arachidonic acid metabolism	4/199	50/5122	0.128002	0.678912	0.661213	770619/374110/396451/100858007	4
gga00061	Fatty acid biosynthesis	2/199	17/5122	0.139589	0.678912	0.661213	424810/420532	2
gga00910	Nitrogen metabolism	2/199	17/5122	0.139589	0.678912	0.661213	416927/420209	2
gga00980	Metabolism of xenobiotics by cytochrome P450	3/199	36/5122	0.162683	0.717845	0.699131	419861/421447/422660	3
gga00900	Terpenoid backbone biosynthesis	2/199	19/5122	0.16707	0.717845	0.699131	420459/425061	2
gga00260	Glycine serine and threonine metabolism	3/199	37/5122	0.172296	0.717845	0.699131	416370/416371/395504	3
gga04810	Regulation of actin cytoskeleton	11/199	206/5122	0.176286	0.717845	0.699131	396133/396356/428881/424669/424191/431585/427243/428104/395394/396094/396226	11
gga00340	Histidine metabolism	2/199	20/5122	0.181139	0.717845	0.699131	771456/100359387	2
gga04371	Apelin signaling pathway	7/199	124/5122	0.206192	0.749737	0.730192	396356/395759/422013/776271/395247/395807/770582	7
gga04010	MAPK signaling pathway	13/199	260/5122	0.209498	0.749737	0.730192	417429/415996/423085/395642/424261/373924/428104/429929/395394/396094/423890/378783/771832	13
gga02010	ABC transporters	3/199	41/5122	0.212203	0.749737	0.730192	423072/428242/420606	3
gga04261	Adrenergic signaling in cardiomyocytes	7/199	127/5122	0.223126	0.749737	0.730192	417429/415996/395947/101750705/395759/422013/373924	7
gga00515	Mannose type O-glycan biosynthesis	2/199	23/5122	0.224221	0.749737	0.730192	373949/428638	2
gga00534	Glycosaminoglycan biosynthesis - heparan sulfate / heparin	2/199	24/5122	0.238768	0.774187	0.754004	769490/769421	2
gga00860	Porphyrin metabolism	2/199	26/5122	0.267975	0.843332	0.821347	422660/422168	2
gga04260	Cardiac muscle contraction	4/199	70/5122	0.288472	0.881901	0.85891	417429/415996/395759/373924	4
gga00591	Linoleic acid metabolism	2/199	29/5122	0.311713	0.92648	0.902327	414832/100858007	2
gga00010	Glycolysis / Gluconeogenesis	3/199	52/5122	0.328866	0.948727	0.923994	396221/769850/395689	3
gga04142	Lysosome	6/199	122/5122	0.336931	0.948727	0.923994	428163/417829/417848/423353/423394/427284	6
gga00250	Alanine aspartate and glutamate metabolism	2/199	34/5122	0.383152	0.995504	0.969551	417545/415746	2
gga04216	Ferroptosis	2/199	34/5122	0.383152	0.995504	0.969551	424810/428731	2
gga01210	2-Oxocarboxylic acid metabolism	1/199	13/5122	0.402957	0.995504	0.969551	415746	1
gga03022	Basal transcription factors	2/199	38/5122	0.437976	0.995504	0.969551	776269/428778	2
gga00053	Ascorbate and aldarate metabolism	1/199	15/5122	0.448566	0.995504	0.969551	422660	1
gga00120	Primary bile acid biosynthesis	1/199	15/5122	0.448566	0.995504	0.969551	418107	1
gga04150	mTOR signaling pathway	6/199	144/5122	0.49061	0.995504	0.969551	427437/374168/429040/427856/100858796/396160	6
gga00531	Glycosaminoglycan degradation	1/199	18/5122	0.51056	0.995504	0.969551	417829	1
gga00270	Cysteine and methionine metabolism	2/199	44/5122	0.51496	0.995504	0.969551	416371/396221	2
gga00562	Inositol phosphate metabolism	3/199	70/5122	0.515817	0.995504	0.969551	428180/427243/424214	3
gga04068	FoxO signaling pathway	5/199	122/5122	0.517039	0.995504	0.969551	427437/424261/769118/395076/429929	5
gga04310	Wnt signaling pathway	6/199	151/5122	0.537569	0.995504	0.969551	424437/374168/429040/427856/417831/396160	6
gga00600	Sphingolipid metabolism	2/199	51/5122	0.595578	0.995504	0.969551	417006/423394	2
gga00040	Pentose and glucuronate interconversions	1/199	23/5122	0.59885	0.995504	0.969551	422660	1
gga04514	Cell adhesion molecules	5/199	135/5122	0.608244	0.995504	0.969551	424105/418790/423385/419824/396226	5
gga01212	Fatty acid metabolism	2/199	53/5122	0.616701	0.995504	0.969551	424810/423119	2
gga00030	Pentose phosphate pathway	1/199	25/5122	0.629554	0.995504	0.969551	769850	1
gga00410	beta-Alanine metabolism	1/199	27/5122	0.657918	0.995504	0.969551	100359387	1
gga04625	C-type lectin receptor signaling pathway	3/199	87/5122	0.664001	0.995504	0.969551	396451/419429/101748577	3
gga04136	Autophagy - other	1/199	28/5122	0.671279	0.995504	0.969551	769118	1
gga04130	SNARE interactions in vesicular transport	1/199	29/5122	0.684121	0.995504	0.969551	424827	1
gga04110	Cell cycle	4/199	119/5122	0.686357	0.995504	0.969551	427437/395076/429929/395247	4
gga00640	Propanoate metabolism	1/199	30/5122	0.696463	0.995504	0.969551	396221	1
gga01040	Biosynthesis of unsaturated fatty acids	1/199	30/5122	0.696463	0.995504	0.969551	423119	1
gga04270	Vascular smooth muscle contraction	4/199	122/5122	0.705131	0.995504	0.969551	396256/396356/396101/422013	4
gga00071	Fatty acid degradation	1/199	34/5122	0.741216	0.995504	0.969551	424810	1
gga04115	p53 signaling pathway	2/199	67/5122	0.741318	0.995504	0.969551	429929/100858796	2
gga01200	Carbon metabolism	3/199	99/5122	0.747089	0.995504	0.969551	769850/395689/415746	3
gga00051	Fructose and mannose metabolism	1/199	35/5122	0.751337	0.995504	0.969551	769850	1
gga00052	Galactose metabolism	1/199	35/5122	0.751337	0.995504	0.969551	769850	1
gga00982	Drug metabolism - cytochrome P450	1/199	35/5122	0.751337	0.995504	0.969551	422660	1
gga03018	RNA degradation	2/199	69/5122	0.755989	0.995504	0.969551	769850/395689	2
gga04520	Adherens junction	2/199	71/5122	0.769939	0.995504	0.969551	424261/396035	2
gga01250	Biosynthesis of nucleotide sugars	1/199	37/5122	0.770414	0.995504	0.969551	427283	1
gga00620	Pyruvate metabolism	1/199	38/5122	0.779399	0.995504	0.969551	396221	1
gga04672	Intestinal immune network for IgA production	1/199	38/5122	0.779399	0.995504	0.969551	424105	1
gga04012	ErbB signaling pathway	2/199	78/5122	0.813446	0.995504	0.969551	426482/373906	2
gga04218	Cellular senescence	4/199	144/5122	0.818311	0.995504	0.969551	424261/395076/429929/395247	4
gga04146	Peroxisome	2/199	79/5122	0.819026	0.995504	0.969551	424810/395807	2
gga04623	Cytosolic DNA-sensing pathway	1/199	44/5122	0.826416	0.995504	0.969551	554219	1
gga00565	Ether lipid metabolism	1/199	45/5122	0.833218	0.995504	0.969551	417006	1
gga04540	Gap junction	2/199	84/5122	0.844753	0.995504	0.969551	101750705/422013	2
gga00520	Amino sugar and nucleotide sugar metabolism	1/199	49/5122	0.857876	0.995504	0.969551	427283	1
gga04070	Phosphatidylinositol signaling system	2/199	89/5122	0.867131	0.995504	0.969551	427243/424214	2
gga03250	Viral life cycle - HIV-1	1/199	51/5122	0.868809	0.995504	0.969551	431605	1
gga00230	Purine metabolism	3/199	128/5122	0.881193	0.995504	0.969551	417968/769469/422013	3
gga04330	Notch signaling pathway	1/199	55/5122	0.888227	0.995504	0.969551	421718	1
gga04621	NOD-like receptor signaling pathway	3/199	131/5122	0.890635	0.995504	0.969551	554219/769118/418266	3
gga04144	Endocytosis	6/199	232/5122	0.89534	0.995504	0.969551	427808/423929/424261/427243/427284/395247	6
gga04622	RIG-I-like receptor signaling pathway	1/199	57/5122	0.896835	0.995504	0.969551	554219	1
gga04370	VEGF signaling pathway	1/199	58/5122	0.900888	0.995504	0.969551	396451	1
gga00561	Glycerolipid metabolism	1/199	60/5122	0.908525	0.995504	0.969551	424811	1
gga00983	Drug metabolism - other enzymes	1/199	60/5122	0.908525	0.995504	0.969551	422660	1
gga04145	Phagosome	3/199	138/5122	0.910114	0.995504	0.969551	395308/374267/396306	3
gga05164	Influenza A	3/199	139/5122	0.912625	0.995504	0.969551	554219/395299/425061	3
gga04137	Mitophagy - animal	1/199	64/5122	0.922087	0.995504	0.969551	769118	1
gga05168	Herpes simplex virus 1 infection	3/199	152/5122	0.939965	0.995504	0.969551	554219/395299/419429	3
gga04910	Insulin signaling pathway	2/199	122/5122	0.954619	0.995504	0.969551	426482/395299	2
gga04914	Progesterone-mediated oocyte maturation	1/199	80/5122	0.959048	0.995504	0.969551	422013	1
gga01240	Biosynthesis of cofactors	2/199	128/5122	0.962939	0.995504	0.969551	423274/422660	2
gga04620	Toll-like receptor signaling pathway	1/199	84/5122	0.965142	0.995504	0.969551	554219	1
gga04912	GnRH signaling pathway	1/199	84/5122	0.965142	0.995504	0.969551	422013	1
gga04120	Ubiquitin mediated proteolysis	2/199	135/5122	0.970805	0.995504	0.969551	427437/395299	2
gga04114	Oocyte meiosis	1/199	101/5122	0.98245	0.995504	0.969551	422013	1
gga04530	Tight junction	2/199	157/5122	0.986405	0.995504	0.969551	420903/418790	2
gga04210	Apoptosis	1/199	125/5122	0.993366	0.995504	0.969551	429929	1
gga04217	Necroptosis	1/199	128/5122	0.994128	0.995504	0.969551	554219	1
gga04140	Autophagy - animal	1/199	131/5122	0.994802	0.995504	0.969551	769118	1
gga05132	Salmonella infection	3/199	234/5122	0.995504	0.995504	0.969551	770215/100859081/100858984	3

## Sheet: IL_F1 vs. IL_POF_kegg_result
Additional file 8: Kegg result of DEGs.
ID	Description	GeneRatio	BgRatio	pvalue	p.adjust	qvalue	geneID	Count
gga04080	Neuroactive ligand-receptor interaction	28/102	357/5122	1.18165e-10	8.98053e-09	8.45812e-09	428696/395329/427223/427963/101747811/431581/415333/770582/422748/414885/414894/414893/396256/395606/418644/374212/423016/427575/431251/408251/424018/421815/428397/417800/374001/428900/395776/428727	28
gga04010	MAPK signaling pathway	12/102	260/5122	0.00515847	0.164874	0.155283	771985/395642/417429/422330/395671/396186/418090/428104/373924/396157/396094/428871	12
gga00140	Steroid hormone biosynthesis	4/102	38/5122	0.00650818	0.164874	0.155283	414832/425056/429828/414854	4
gga04350	TGF-beta signaling pathway	6/102	93/5122	0.0101436	0.192728	0.181517	429683/395076/421507/427689/424325/107049247	6
gga04512	ECM-receptor interaction	5/102	84/5122	0.0253523	0.385355	0.362939	404539/101748017/414837/431597/396213	5
gga04020	Calcium signaling pathway	9/102	225/5122	0.0342818	0.417761	0.393459	414885/422330/395671/428104/396356/396157/374001/396094/395776	9
gga00061	Fatty acid biosynthesis	2/102	17/5122	0.0439748	0.417761	0.393459	424810/416324	2
gga00910	Nitrogen metabolism	2/102	17/5122	0.0439748	0.417761	0.393459	770004/420209	2
gga04260	Cardiac muscle contraction	4/102	70/5122	0.0500083	0.422293	0.397727	416874/417429/373924/423298	4
gga00590	Arachidonic acid metabolism	3/102	50/5122	0.0767342	0.571219	0.53799	396451/374110/428871	3
gga04371	Apelin signaling pathway	5/102	124/5122	0.100247	0.571219	0.53799	416874/101747811/770582/396356/776271	5
gga04060	Cytokine-cytokine receptor interaction	7/102	202/5122	0.106705	0.571219	0.53799	100858060/424325/107049247/416307/404533/417800/107051287	7
gga04261	Adrenergic signaling in cardiomyocytes	5/102	127/5122	0.108174	0.571219	0.53799	416874/417429/423090/373924/423298	5
gga01230	Biosynthesis of amino acids	3/102	59/5122	0.11229	0.571219	0.53799	418639/415746/395689	3
gga00591	Linoleic acid metabolism	2/102	29/5122	0.112741	0.571219	0.53799	414832/428871	2
gga03320	PPAR signaling pathway	3/102	63/5122	0.129791	0.616505	0.580642	424810/428164/416324	3
gga00071	Fatty acid degradation	2/102	34/5122	0.146341	0.617885	0.581942	424810/416324	2
gga04216	Ferroptosis	2/102	34/5122	0.146341	0.617885	0.581942	424810/416324	2
gga04150	mTOR signaling pathway	5/102	144/5122	0.158507	0.63403	0.597147	395235/419242/396160/418090/395561	5
gga02010	ABC transporters	2/102	41/5122	0.196158	0.736302	0.69347	428242/420606	2
gga00330	Arginine and proline metabolism	2/102	42/5122	0.203452	0.736302	0.69347	395504/100359387	2
gga04810	Regulation of actin cytoskeleton	6/102	206/5122	0.226512	0.761121	0.716846	416874/422330/428104/431585/396356/396094	6
gga01210	2-Oxocarboxylic acid metabolism	1/102	13/5122	0.230339	0.761121	0.716846	415746	1
gga00533	Glycosaminoglycan biosynthesis - keratan sulfate	1/102	15/5122	0.260768	0.764954	0.720455	424930	1
gga04916	Melanogenesis	3/102	91/5122	0.271611	0.764954	0.720455	395235/396160/395561	3
gga01212	Fatty acid metabolism	2/102	53/5122	0.284889	0.764954	0.720455	424810/416324	2
gga00220	Arginine biosynthesis	1/102	17/5122	0.290004	0.764954	0.720455	415746	1
gga01200	Carbon metabolism	3/102	99/5122	0.315383	0.764954	0.720455	418639/415746/395689	3
gga04370	VEGF signaling pathway	2/102	58/5122	0.321897	0.764954	0.720455	396451/428871	2
gga04510	Focal adhesion	5/102	191/5122	0.331624	0.764954	0.720455	416874/414837/418090/396356/396213	5
gga00340	Histidine metabolism	1/102	20/5122	0.331726	0.764954	0.720455	100359387	1
gga04310	Wnt signaling pathway	4/102	151/5122	0.354291	0.764954	0.720455	395235/396160/426765/395561	4
gga04920	Adipocytokine signaling pathway	2/102	64/5122	0.365671	0.764954	0.720455	424810/416324	2
gga00515	Mannose type O-glycan biosynthesis	1/102	23/5122	0.371018	0.764954	0.720455	428638	1
gga04744	Phototransduction	1/102	23/5122	0.371018	0.764954	0.720455	395425	1
gga00534	Glycosaminoglycan biosynthesis - heparan sulfate / heparin	1/102	24/5122	0.3836	0.764954	0.720455	422686	1
gga00030	Pentose phosphate pathway	1/102	25/5122	0.395933	0.764954	0.720455	418639	1
gga00592	alpha-Linolenic acid metabolism	1/102	25/5122	0.395933	0.764954	0.720455	428871	1
gga04520	Adherens junction	2/102	71/5122	0.415341	0.764954	0.720455	422323/424532	2
gga00410	beta-Alanine metabolism	1/102	27/5122	0.41987	0.764954	0.720455	100359387	1
gga04136	Autophagy - other	1/102	28/5122	0.431484	0.764954	0.720455	769118	1
gga04068	FoxO signaling pathway	3/102	122/5122	0.4404	0.764954	0.720455	769118/395076/418090	3
gga04270	Vascular smooth muscle contraction	3/102	122/5122	0.4404	0.764954	0.720455	396256/396356/428871	3
gga04130	SNARE interactions in vesicular transport	1/102	29/5122	0.442868	0.764954	0.720455	424827	1
gga04146	Peroxisome	2/102	79/5122	0.469672	0.793224	0.747081	424810/416324	2
gga00250	Alanine aspartate and glutamate metabolism	1/102	34/5122	0.496488	0.820284	0.772567	415746	1
gga04625	C-type lectin receptor signaling pathway	2/102	87/5122	0.520937	0.833106	0.784643	396451/101748577	2
gga00260	Glycine serine and threonine metabolism	1/102	37/5122	0.526172	0.833106	0.784643	395504	1
gga00513	Various types of N-glycan biosynthesis	1/102	41/5122	0.563072	0.869202	0.818639	769263	1
gga00830	Retinol metabolism	1/102	42/5122	0.571844	0.869202	0.818639	414832	1
gga00270	Cysteine and methionine metabolism	1/102	44/5122	0.588866	0.872721	0.821953	419287	1
gga00565	Ether lipid metabolism	1/102	45/5122	0.597125	0.872721	0.821953	428871	1
gga04340	Hedgehog signaling pathway	1/102	48/5122	0.620927	0.890385	0.83859	374187	1
gga00010	Glycolysis / Gluconeogenesis	1/102	52/5122	0.650509	0.915532	0.862274	395689	1
gga00561	Glycerolipid metabolism	1/102	60/5122	0.702987	0.953475	0.89801	424811	1
gga04137	Mitophagy - animal	1/102	64/5122	0.726219	0.953475	0.89801	769118	1
gga04140	Autophagy - animal	2/102	131/5122	0.741371	0.953475	0.89801	769118/419242	2
gga04621	NOD-like receptor signaling pathway	2/102	131/5122	0.741371	0.953475	0.89801	769118/418266	2
gga04115	p53 signaling pathway	1/102	67/5122	0.742454	0.953475	0.89801	418090	1
gga03018	RNA degradation	1/102	69/5122	0.752744	0.953475	0.89801	395689	1
gga04012	ErbB signaling pathway	1/102	78/5122	0.794233	0.964328	0.908232	395671	1
gga04914	Progesterone-mediated oocyte maturation	1/102	80/5122	0.802472	0.964328	0.908232	418090	1
gga04540	Gap junction	1/102	84/5122	0.817982	0.964328	0.908232	395273	1
gga04912	GnRH signaling pathway	1/102	84/5122	0.817982	0.964328	0.908232	428871	1
gga04530	Tight junction	2/102	157/5122	0.82637	0.964328	0.908232	418790/416874	2
gga00564	Glycerophospholipid metabolism	1/102	95/5122	0.854687	0.964328	0.908232	428871	1
gga04114	Oocyte meiosis	1/102	101/5122	0.871512	0.964328	0.908232	418090	1
gga04110	Cell cycle	1/102	119/5122	0.911255	0.964328	0.908232	395076	1
gga04142	Lysosome	1/102	122/5122	0.916574	0.964328	0.908232	770893	1
gga00230	Purine metabolism	1/102	128/5122	0.926283	0.964328	0.908232	418639	1
gga04217	Necroptosis	1/102	128/5122	0.926283	0.964328	0.908232	428871	1
gga04514	Cell adhesion molecules	1/102	135/5122	0.936204	0.964328	0.908232	418790	1
gga04145	Phagosome	1/102	138/5122	0.940039	0.964328	0.908232	414837	1
gga04218	Cellular senescence	1/102	144/5122	0.947039	0.964328	0.908232	395076	1
gga05132	Salmonella infection	2/102	234/5122	0.95164	0.964328	0.908232	416874/422323	2
gga04144	Endocytosis	1/102	232/5122	0.991573	0.991573	0.933892	418146	1

## Sheet: common elements
Common elements in CL_F1 vs. CL_POF_kegg_result IL_F1 vs. IL_POF_kegg_result :
gga04080	Neuroactive ligand-receptor interaction
gga00140	Steroid hormone biosynthesis
gga04060	Cytokine-cytokine receptor interaction
gga00220	Arginine biosynthesis
gga00830	Retinol metabolism
gga04920	Adipocytokine signaling pathway
gga04512	ECM-receptor interaction
gga04020	Calcium signaling pathway
gga04916	Melanogenesis
gga04350	TGF-beta signaling pathway
gga01230	Biosynthesis of amino acids
gga00330	Arginine and proline metabolism
gga03320	PPAR signaling pathway
gga04340	Hedgehog signaling pathway
gga04510	Focal adhesion
gga00590	Arachidonic acid metabolism
gga00061	Fatty acid biosynthesis
gga00910	Nitrogen metabolism
gga00260	Glycine serine and threonine metabolism
gga04810	Regulation of actin cytoskeleton
gga00340	Histidine metabolism
gga04371	Apelin signaling pathway
gga04010	MAPK signaling pathway
gga02010	ABC transporters
gga04261	Adrenergic signaling in cardiomyocytes
gga00515	Mannose type O-glycan biosynthesis
gga00534	Glycosaminoglycan biosynthesis - heparan sulfate / heparin
gga04260	Cardiac muscle contraction
gga00591	Linoleic acid metabolism
gga00010	Glycolysis / Gluconeogenesis
gga04142	Lysosome
gga00250	Alanine aspartate and glutamate metabolism
gga04216	Ferroptosis
gga01210	2-Oxocarboxylic acid metabolism
gga04150	mTOR signaling pathway
gga00270	Cysteine and methionine metabolism
gga04068	FoxO signaling pathway
gga04310	Wnt signaling pathway
gga04514	Cell adhesion molecules
gga01212	Fatty acid metabolism
gga00030	Pentose phosphate pathway
gga00410	beta-Alanine metabolism
gga04625	C-type lectin receptor signaling pathway
gga04136	Autophagy - other
gga04130	SNARE interactions in vesicular transport
gga04110	Cell cycle
gga04270	Vascular smooth muscle contraction
gga00071	Fatty acid degradation
gga04115	p53 signaling pathway
gga01200	Carbon metabolism
gga03018	RNA degradation
gga04520	Adherens junction
gga04012	ErbB signaling pathway
gga04218	Cellular senescence
gga04146	Peroxisome
gga00565	Ether lipid metabolism
gga04540	Gap junction
gga00230	Purine metabolism
gga04621	NOD-like receptor signaling pathway
gga04144	Endocytosis
gga04370	VEGF signaling pathway
gga00561	Glycerolipid metabolism
gga04145	Phagosome
gga04137	Mitophagy - animal
gga04914	Progesterone-mediated oocyte maturation
gga04912	GnRH signaling pathway
gga04114	Oocyte meiosis
gga04530	Tight junction
gga04217	Necroptosis
gga04140	Autophagy - animal
gga05132	Salmonella infection
