# Supplementary material for: Proteo-transcriptomic profiles reveal key regulatory pathways and functions of LDHA in the ovulation of domestic chickens (Gallus gallus)
Source: J Anim Sci Biotechnol. 2024 May 10;15:68. doi: 10.1186/s40104-024-01019-2 (PMC11083957; doi:10.1186/s40104-024-01019-2)
Supplement: Supplementary file 9 — Additional file 9. Gene set enrichment analyses results of all genes expressed in CL_F1 and CL_POF1. [file 40104_2024_1019_MOESM9_ESM.xlsx]

## Sheet: GSEA_result_KEGG_0.05
ID	Description	setSize	enrichmentScore	NES	pvalue	p.adjust	qvalue	rank	leading_edge	core_enrichment
gga02010	ABC transporters	30	0.973689	3.0979	1e-10	1e-10	6.32e-10	52	tags=90%	list=0%	signal=90%	373945/424011/426955/416386/424490/417444/395712/395712/421537/424170/425721/422326/107055879/416834/395416/418791/424947/416600/423072/418200/417694/424487/423349/418533/423767/428242/421401/421402
gga00071	Fatty acid degradation	31	0.905523	2.91722	1e-10	1e-10	6.32e-10	370	tags=68%	list=3%	signal=66%	770094/426847/424005/416969/423947/418968/421587/417366/422869/415361/420090/422547/424810/422345/423896/771920/422705/395979/417615/426812/424405
gga01212	Fatty acid metabolism	46	0.820302	2.91442	1e-10	1e-10	6.32e-10	129	tags=35%	list=1%	signal=35%	770094/426847/396504/424005/416969/423947/418968/421587/417366/422869/415361/420090/422547/424810/422345/423896
gga00620	Pyruvate metabolism	32	0.878868	2.87283	1e-10	1e-10	6.32e-10	370	tags=44%	list=3%	signal=43%	396504/418968/421587/431627/419158/423361/421217/771920/422705/395979/424599/417615/426812/424405
gga00280	Valine leucine and isoleucine degradation	41	0.837551	2.85316	1e-10	1e-10	6.32e-10	1005	tags=46%	list=8%	signal=43%	416811/416642/770094/426847/419739/416969/423947/418968/421587/431666/417615/423345/426812/424405/424071/424072/427269/418193/395375
gga04270	Vascular smooth muscle contraction	90	0.684408	2.71938	1e-10	1e-10	6.32e-10	1359	tags=36%	list=11%	signal=32%	423787/396084/420788/420935/422013/395340/395340/415732/420328/395339/427705/395971/428203/373890/422933/421543/396065/425979/419752/396101/771773/428263/396239/395891/395895/395985/396256/423990/373965/396523/395855/416692/427515
gga04261	Adrenergic signaling in cardiomyocytes	115	0.646527	2.68072	1e-10	1e-10	6.32e-10	1369	tags=46%	list=11%	signal=41%	423298/420788/420935/422013/395340/395340/415732/420328/395339/428203/373890/422933/101750705/427623/421543/396065/428708/395928/421497/395727/395693/396530/396529/396549/422365/396446/395707/374244/419934/396282/408032/395891/395895/395985/768444/430150/415996/777366/428420/374259/417428/427909/395378/373924/417429/396523/395855/416692/427515/374175/374174/422688/423737
gga04914	Progesterone-mediated oocyte maturation	70	0.69136	2.65589	1e-10	1e-10	6.32e-10	2221	tags=49%	list=18%	signal=41%	420788/420935/422013/395340/395340/415732/420328/395339/395928/421497/421228/422461/769605/100857405/423708/417258/422805/416842/416838/396239/421226/418901/396172/415400/418735/771857/420375/417269/419960/396252/100529062/415326/422832/423816/416363
gga04146	Peroxisome	71	0.663142	2.5597	1e-10	1e-10	6.32e-10	399	tags=21%	list=3%	signal=21%	417694/424487/423349/770094/419303/417366/416068/422869/422547/424810/422345/423896/424135/770344/427429
gga04142	Lysosome	111	0.602433	2.4908	1e-10	1e-10	6.32e-10	2401	tags=47%	list=19%	signal=38%	426955/416834/428864/107057619/422558/417021/415880/420149/418621/424807/427646/769343/423736/426790/427389/415581/419879/415425/423309/426863/771459/771433/422727/427854/395474/395473/418104/424575/416753/415674/420210/426199/395380/107049249/101752092/427284/416226/395272/416765/417606/428163/396329/419014/396090/771791/417848/770109/395818/422410/425657/427466/419311
gga00230	Purine metabolism	97	0.615036	2.48187	1e-10	1e-10	6.32e-10	585	tags=23%	list=5%	signal=23%	419194/420788/420935/422013/395340/395340/415732/420328/395339/423735/768578/396540/776127/396002/428227/426534/424555/425215/428907/772125/112530327/423041/100857155
gga03010	Ribosome	109	-0.627238	-2.40032	1e-10	1e-10	6.32e-10	3688	tags=65%	list=30%	signal=46%	419895/419682/417264/395849/374134/428442/426845/417823/420003/418933/373937/100858296/420001/417574/418401/396400/396280/770018/770249/418016/425416/418710/416122/422526/374133/424924/373936/427186/769981/771528/374132/416542/415551/395269/373957/420182/417158/418568/425468/395835/396262/426492/419904/419049/421698/414782/416275/396448/427675/417871/374053/416544/430990/419228/427323/423726/1008…
gga03320	PPAR signaling pathway	55	0.685107	2.51846	1.43e-09	1.43e-09	8.36e-09	574	tags=27%	list=5%	signal=26%	770094/424005/417366/416068/422869/415361/420090/422547/424810/422345/423896/404536/769087/396536/100859721
gga00061	Fatty acid biosynthesis	14	0.910535	2.37586	6.95e-09	6.95e-09	3.76e-08	129	tags=50%	list=1%	signal=50%	396504/415361/420090/422547/424810/422345/423896
gga00650	Butanoate metabolism	21	0.848518	2.50983	1.08e-08	1.08e-08	5.46e-08	366	tags=38%	list=3%	signal=37%	416811/416642/416969/418968/421587/426999/426992/420818
gga01200	Carbon metabolism	89	0.570713	2.27812	1.17e-08	1.17e-08	5.54e-08	422	tags=17%	list=3%	signal=16%	416969/418968/421587/373916/374009/417366/422869/419158/422705/415317/770344/423345/427308/395492/395566
gga00380	Tryptophan metabolism	34	0.74455	2.45303	1.92e-08	1.92e-08	8.54e-08	776	tags=41%	list=6%	signal=39%	428728/396066/418968/421587/424288/769005/417615/426812/421695/424405/100858159/424071/424072/396286
gga04912	GnRH signaling pathway	66	0.625547	2.38649	2.76e-08	2.76e-08	1.16e-07	1369	tags=30%	list=11%	signal=27%	420788/420935/422013/395340/395340/415732/420328/395339/395693/395891/395895/395985/396523/395855/416692/427515/374175/374174/422688/423737
gga00630	Glyoxylate and dicarboxylate metabolism	27	0.768052	2.38684	1.66e-07	1.66e-07	6.31e-07	422	tags=30%	list=3%	signal=29%	418968/421587/373916/374009/419158/769005/770344/395566
gga00250	Alanine aspartate and glutamate metabolism	29	0.758907	2.40903	1.67e-07	1.67e-07	6.31e-07	785	tags=41%	list=6%	signal=39%	416642/396540/776127/770344/431666/419467/420818/396498/420574/417609/421868/417185
gga00561	Glycerolipid metabolism	50	0.641803	2.31391	3.19e-07	3.19e-07	1.15e-06	2681	tags=48%	list=21%	signal=38%	418121/772114/418550/421578/421898/424599/418169/395338/418171/417615/426812/424405/428693/417165/421309/101748037/772367/424747/770911/424839/769506/418124/427381/423197
gga04114	Oocyte meiosis	93	0.53266	2.12313	6.22e-07	6.22e-07	2.14e-06	1698	tags=40%	list=14%	signal=35%	420788/420935/422013/395340/395340/415732/420328/395339/421228/422461/769605/100857405/423708/417258/422805/416842/416838/422165/423854/421226/396523/395855/416692/427515/374175/374174/422688/423737/415400/426117/420231/418735/424563/771857/417269/419960/396252/100529062
gga00010	Glycolysis / Gluconeogenesis	45	0.655692	2.3308	7.28e-07	7.28e-07	2.4e-06	372	tags=24%	list=3%	signal=24%	419158/771920/422705/395979/415317/424599/417615/426812/424405/427308/395492
gga04920	Adipocytokine signaling pathway	55	0.615228	2.26158	8.43e-07	8.43e-07	2.66e-06	352	tags=22%	list=3%	signal=21%	415361/420090/422547/424810/422345/423896/404536/421148/418155/427535/395928/421497
gga04530	Tight junction	122	0.472427	1.96754	1.28e-06	1.28e-06	3.87e-06	1985	tags=32%	list=16%	signal=27%	396526/415296/373918/396024/396147/374197/421564/422336/428091/424863/416564/420132/770269/416490/429041/416837/416051/429075/101752218/408032/395895/396341/425802/425801/395917/100049619/425665/415405/424910/418790/427982/429147/429135/769245/422292/769340/428756/374029/374028
gga00640	Propanoate metabolism	25	0.756573	2.32367	1.42e-06	1.42e-06	4.15e-06	367	tags=32%	list=3%	signal=31%	416642/396504/416969/417366/422869/419158/417875/423345
gga04514	Cell adhesion molecules	90	0.511685	2.0331	2.02e-06	2.02e-06	5.36e-06	2096	tags=45%	list=17%	signal=37%	396092/693260/425389/693256/101747454/419762/772356/772097/415315/396249/419856/395362/395385/395485/427944/403158/403158/403158/396175/418662/422386/415860/107054331/414745/419222/374068/424910/418790/427982/429147/429135/769245/422292/769340/428756/374029/374028/417786/419825/428309/768456
gga04371	Apelin signaling pathway	101	0.497623	1.99894	2.03e-06	2.03e-06	5.36e-06	1669	tags=23%	list=13%	signal=20%	423787/420788/420935/422013/395340/395340/415732/420328/395339/396065/395928/421497/770154/101747811/429337/420018/396523/395855/416692/427515/723973/396341/415860
gga00190	Oxidative phosphorylation	89	0.51258	2.04607	2.05e-06	2.05e-06	5.36e-06	2207	tags=45%	list=18%	signal=37%	419743/386581/426673/419108/424142/769146/416495/419866/427854/395474/395473/418104/424575/416753/415674/420210/768854/769770/395821/395497/420259/421939/423280/418162/417249/424349/426199/417329/770638/423830/770190/415826/769735/107049545/416978/420243/772260/421392/771947/431629
gga04810	Regulation of actin cytoskeleton	179	0.410441	1.80111	2.85e-06	2.85e-06	7.19e-06	1289	tags=18%	list=10%	signal=16%	424108/396526/415296/373918/396024/396147/374197/395928/421497/429363/425730/419752/422247/418761/770269/416490/429041/416837/416051/429075/101752218/422077/415691/772372/428906/396239/417122/431585/427187/429111/424669/770691
gga04020	Calcium signaling pathway	199	0.400565	1.77736	5.66e-06	5.66e-06	1.38e-05	1903	tags=25%	list=15%	signal=21%	420788/420935/422013/415732/420328/395339/427705/395971/428203/373890/422933/101750705/427623/396065/396446/395707/374244/419934/771773/428263/772372/428906/374169/395891/395895/424412/769385/416526/395985/396523/395855/416692/427515/425522/419859/374175/374174/422688/423737/723973/395198/422801/414885/422827/418126/396364/428881/374001/396120
gga00601	Glycosphingolipid biosynthesis - lacto and neolacto series	20	0.749501	2.18023	3.1e-05	3.1e-05	7.33e-05	948	tags=60%	list=8%	signal=56%	418223/425011/429027/769122/421286/112530425/100858043/424960/396121/396122/107049101/418341
gga04210	Apoptosis	100	0.455679	1.83638	4.02e-05	4.02e-05	9.24e-05	2708	tags=43%	list=22%	signal=34%	396526/415296/428688/395928/421497/417926/395693/395401/419912/396282/395673/373954/107052854/395236/374078/395280/693249/396240/395963/424081/693266/395857/395476/395477/423901/395284/426970/424080/423669/396329/419014/396090/770109/395818/422410/425657/427466/419311/420624/417117/419451/374158/416860
gga00330	Arginine and proline metabolism	35	0.626037	2.07631	6.07e-05	6.07e-05	0.000135358	2050	tags=46%	list=16%	signal=38%	373942/423976/417615/419467/426812/424405/421755/100858159/423272/428228/100359387/396248/374002/396508/421012/421013
gga00510	N-Glycan biosynthesis	40	0.601063	2.04587	7.41e-05	7.41e-05	0.000160479	947	tags=29%	list=8%	signal=27%	426734/418880/417733/424484/420998/424952/418898/395078/428097/396121/396122/107049101
gga04060	Cytokine-cytokine receptor interaction	159	0.391863	1.68411	8.03e-05	8.03e-05	0.000169052	2437	tags=36%	list=20%	signal=30%	100859797/768878/424325/396324/374213/100857446/395887/395177/428697/378779/422581/396165/396053/420868/395494/396308/396030/374147/395552/415652/427406/395082/395468/395468/417465/100858200/420696/428457/420695/769278/428315/420718/776400/428454/395362/395385/395485/100858060/396488/395885/418668/100499189/396406/416325/418666/396216/419620/415651/420719/395180/109648311/422510/422511/395451/430…
gga00410	beta-Alanine metabolism	24	0.697822	2.13391	9.05e-05	9.05e-05	0.000185301	370	tags=33%	list=3%	signal=32%	416642/416969/417366/422869/417615/423345/426812/424405
gga04110	Cell cycle	107	0.437698	1.78144	9.31e-05	9.31e-05	0.000185621	1858	tags=42%	list=15%	signal=36%	417181/421228/422461/769605/100857405/423708/417258/422805/416842/416838/395401/424777/421226/378922/423949/418901/396172/415400/396341/374047/419928/426117/420231/427328/424466/427473/418735/424563/771857/420375/417269/419960/416776/100857489/424507/396252/100529062/420558/771294/378914/374106/395076/429104/374260/768913
gga00910	Nitrogen metabolism	12	0.811595	1.99081	0.000124922	0.000124922	0.000242764	1309	tags=83%	list=10%	signal=75%	415370/100858989/396257/420208/420209/417647/428187/415791/421139/770004
gga03060	Protein export	22	-0.700344	-1.96549	0.000212771	0.000212771	0.000403144	3368	tags=86%	list=27%	signal=63%	415334/426850/416023/426369/420997/776639/424993/421774/415899/419056/396234/423284/770061/423322/417363/422626/770243/419713/101750392
gga04080	Neuroactive ligand-receptor interaction	289	0.321848	1.49898	0.00021922	0.00021922	0.000405234	4333	tags=51%	list=35%	signal=34%	408251/420386/374212/427705/395971/373956/428203/373890/422933/428980/101751513/428799/101750705/427623/421543/396065/428708/770154/101747811/429337/396101/771773/428263/772372/428906/378927/396370/417122/396256/428425/423990/414884/422801/414885/421829/418126/396364/423195/428881/395608/430628/395607/386578/395606/386577/396321/374001/396120/395522/395605/395604/395613/424940/429151/428633/42823…
gga01210	2-Oxocarboxylic acid metabolism	12	0.79036	1.93872	0.000371137	0.000371137	0.000669721	1001	tags=33%	list=8%	signal=31%	428728/373916/374009/418193
gga01232	Nucleotide metabolism	68	0.468659	1.78508	0.000475775	0.000475775	0.000838576	3213	tags=51%	list=26%	signal=38%	419194/423735/396540/776127/396002/428227/426534/424555/425215/428907/772125/112530327/423041/100857155/769097/430103/771849/418160/429100/421921/419561/418620/422648/422556/107054975/770258/769338/426928/423826/395797/428447/419531/423343/416708/374095
gga00830	Retinol metabolism	27	0.637182	1.98014	0.000502183	0.000502183	0.000865004	2692	tags=70%	list=22%	signal=55%	771920/422705/395979/395264/395844/395389/424071/424072/395346/408183/428809/423806/424227/414833/416453/416477/414832/419480/426247
gga00982	Drug metabolism - cytochrome P450	20	0.686468	1.99687	0.000711377	0.000711377	0.00119811	527	tags=25%	list=4%	signal=24%	771920/422705/395979/424071/424072
gga00310	Lysine degradation	45	0.535947	1.90514	0.00076025	0.00076025	0.00125259	986	tags=20%	list=8%	signal=18%	428728/417757/418968/421587/417615/426812/424405/425064/426932
gga00592	alpha-Linolenic acid metabolism	13	0.760464	1.92828	0.00102846	0.00102846	0.00165844	118	tags=23%	list=1%	signal=23%	770094/417366/422869
gga00564	Glycerophospholipid metabolism	74	0.450333	1.74729	0.00115857	0.00115857	0.00182932	2681	tags=30%	list=21%	signal=23%	396388/768578/772114/418550/421578/421898/422611/419517/421152/395314/423112/418098/428559/101748037/772367/424747/770911/424839/769506/418124/427381/423197
gga01230	Biosynthesis of amino acids	45	0.523355	1.86038	0.00125228	0.00125228	0.00193694	1001	tags=22%	list=8%	signal=21%	373916/374009/423976/427308/395492/423272/396498/420574/417185/418193
gga01240	Biosynthesis of cofactors	108	0.391031	1.60336	0.00133722	0.00133722	0.00202694	394	tags=13%	list=3%	signal=13%	396540/776127/769005/396002/428227/426534/424555/425215/428907/424599/417273/552895/417615/396317
gga04130	SNARE interactions in vesicular transport	27	-0.613626	-1.8062	0.00169352	0.00169352	0.00251669	2732	tags=78%	list=22%	signal=61%	423235/416766/424413/428597/419315/420995/422848/770351/100857565/378895/107056411/426930/417321/420134/418273/419368/770513/422297/770885/423273/430371
gga00120	Primary bile acid biosynthesis	12	0.753314	1.84785	0.00173653	0.00173653	0.00253098	2498	tags=83%	list=20%	signal=67%	419303/416068/418107/427429/769879/423788/422058/423450/414834/420164
gga00340	Histidine metabolism	16	0.694201	1.8881	0.00190737	0.00190737	0.00272752	2050	tags=62%	list=16%	signal=52%	417615/426812/424405/417917/100858159/417609/427256/100359387/421012/421013
gga01040	Biosynthesis of unsaturated fatty acids	22	0.627345	1.87156	0.00231458	0.00231458	0.00324854	118	tags=18%	list=1%	signal=18%	770094/419371/417366/422869
gga00270	Cysteine and methionine metabolism	37	0.527412	1.7519	0.00243679	0.00243679	0.00335787	1001	tags=22%	list=8%	signal=20%	421918/431666/419146/419803/416675/421755/428860/418193
gga04144	Endocytosis	200	0.322519	1.43122	0.00273249	0.00273249	0.0036981	2026	tags=30%	list=16%	signal=26%	424895/419420/396147/374197/424024/768507/420761/423102/417525/770246/100859555/428790/416196/420398/769725/396265/428927/419241/423187/418224/420170/419211/770269/416490/429041/416837/416051/429075/101752218/428385/768599/429809/693260/425389/424228/396521/417771/427929/396418/373996/417772/378796/374038/418406/420696/420695/395917/415841/422143/776036/418461/419150/420201/420968/428673/419535/4…
gga04136	Autophagy - other	24	0.608266	1.86006	0.00354701	0.00354701	0.00471624	1036	tags=50%	list=8%	signal=46%	427322/100859845/427390/423192/418369/772074/404750/424688/421784/415961/425722/420018
gga03022	Basal transcription factors	31	-0.57442	-1.74034	0.00379612	0.00379612	0.00496045	2207	tags=52%	list=18%	signal=43%	419899/419585/418365/417522/428389/419107/419223/421086/423872/421538/422192/419929/422152/395995/395517/776269
gga00513	Various types of N-glycan biosynthesis	31	0.559011	1.8009	0.00428578	0.00428578	0.00550537	947	tags=28%	list=8%	signal=26%	418880/417733/424484/420998/424952/418150/396121/396122/107049101
gga04012	ErbB signaling pathway	66	0.436665	1.66589	0.00449031	0.00449031	0.00567197	1715	tags=23%	list=14%	signal=20%	417181/395410/395928/421497/428752/396239/448833/374175/374174/422688/423737/374038/418406/378914/374106
gga04115	p53 signaling pathway	61	0.451321	1.67783	0.0049541	0.0049541	0.00615523	1858	tags=44%	list=15%	signal=38%	100859755/423720/417926/395401/424777/396282/373954/395236/693266/395476/395284/426970/415400/396341/374047/419928/426117/420231/416161/422512/423172/396252/100529062/420558/378914/374260/768913
gga04120	Ubiquitin mediated proteolysis	111	-0.39992	-1.52831	0.00625945	0.00625945	0.00765161	1537	tags=37%	list=12%	signal=33%	423163/417628/424785/415784/426073/395958/422655/396190/395672/100857678/423641/422713/420653/776043/424122/424015/770961/424837/416678/374123/395528/419421/428787/416769/107049465/417898/417359/100858564/415356/427021/420185/419991/418686/776286/420447/419758/419448/422940/420252/420212/415868
gga04145	Phagosome	108	0.363142	1.489	0.00644813	0.00644813	0.00775715	1380	tags=28%	list=11%	signal=25%	396526/415296/427854/395474/395473/418104/424575/416753/415674/420210/768854/769770/395821/395497/420259/421939/423280/418162/417249/424349/426199/693260/425389/693256/101747454/418295/396370/100859104/420146/416288
gga04625	C-type lectin receptor signaling pathway	71	0.393353	1.51832	0.00833053	0.00833053	0.0098651	1525	tags=18%	list=12%	signal=16%	395928/421497/419752/424528/396523/395855/416692/427515/427756/693266/395284/418406/415652
gga05132	Salmonella infection	198	0.298673	1.32271	0.0104161	0.0104161	0.0121451	717	tags=12%	list=6%	signal=12%	420489/421317/396526/415296/423543/423862/396147/374197/395928/421497/396297/420398/428927/429163/421175/416109/769134/770269/416490/429041/416837/416051/429075/101752218
gga04540	Gap junction	64	0.415226	1.57597	0.0111843	0.0111843	0.0128432	255	tags=14%	list=2%	signal=14%	420788/420935/422013/395340/395340/415732/420328/395339/101750705
gga00604	Glycosphingolipid biosynthesis - ganglio series	11	-0.707007	-1.66981	0.0140176	0.0140176	0.0158565	2452	tags=73%	list=20%	signal=59%	396140/395139/407775/404746/395182/407778/395860/414797
gga04216	Ferroptosis	30	0.514539	1.63706	0.0145354	0.0145354	0.0162005	814	tags=20%	list=7%	signal=19%	422547/424810/422345/423896/421784/415961
gga04260	Cardiac muscle contraction	57	0.405235	1.48927	0.0185614	0.0185614	0.0203878	2207	tags=54%	list=18%	signal=45%	423298/396530/396529/396549/422365/396446/395707/395891/395895/395985/768444/430150/415996/777366/428420/374259/417428/427909/395378/373924/417429/395198/415826/769735/107049545/416978/420243/772260/421392/771947/431629
gga00983	Drug metabolism - other enzymes	44	-0.47333	-1.54448	0.0207168	0.0207168	0.0224302	1918	tags=27%	list=15%	signal=23%	395719/427551/420830/771901/424406/419255/424028/424256/416949/420942/424326/396025
gga00900	Terpenoid backbone biosynthesis	17	0.579228	1.60229	0.0231618	0.0231618	0.0247242	92	tags=12%	list=1%	signal=12%	418968/421587
gga00062	Fatty acid elongation	20	0.539465	1.56925	0.0279623	0.0279623	0.029434	3153	tags=50%	list=25%	signal=37%	426847/419371/770828/424564/420858/770955/421850/428646/428772/431579
gga00020	Citrate cycle (TCA cycle)	28	0.49829	1.56431	0.0283994	0.0283994	0.0294846	108	tags=11%	list=1%	signal=11%	395373/373916/374009
gga00515	Mannose type O-glycan biosynthesis	21	0.541756	1.60246	0.0293872	0.0293872	0.0297836	947	tags=33%	list=8%	signal=31%	430770/373949/408180/428638/396121/396122/107049101
gga00053	Ascorbate and aldarate metabolism	10	0.661992	1.56904	0.0294733	0.0294733	0.0297836	370	tags=40%	list=3%	signal=39%	424599/417615/426812/424405
gga00980	Metabolism of xenobiotics by cytochrome P450	20	0.534951	1.55612	0.0311682	0.0311682	0.0310818	231	tags=15%	list=2%	signal=15%	771920/422705/395979
gga00533	Glycosaminoglycan biosynthesis - keratan sulfate	13	0.627257	1.59051	0.0323333	0.0323333	0.031825	1919	tags=69%	list=15%	signal=59%	421286/424930/396121/396122/107049101/418341/428866/429123/770257
gga00051	Fructose and mannose metabolism	29	0.488643	1.55112	0.0331006	0.0331006	0.0321625	372	tags=17%	list=3%	signal=17%	418169/395338/418171/427308/395492
gga04218	Cellular senescence	120	0.321133	1.33083	0.0337305	0.0337305	0.0322434	1858	tags=26%	list=15%	signal=22%	395928/421497/395401/424777/693260/425389/423854/395895/396523/395855/416692/427515/693249/396240/395963/418901/396172/415400/396341/374047/419928/426117/420231/420375/396252/100529062/420558/378914/395076/374260/768913
gga00260	Glycine serine and threonine metabolism	26	0.498824	1.55322	0.0340347	0.0340347	0.0322434	2761	tags=42%	list=22%	signal=33%	770344/431666/552895/426812/395566/418172/415993/424716/101751055/417699/416370
gga00670	One carbon pool by folate	15	0.60238	1.60194	0.0356458	0.0356458	0.0333528	816	tags=20%	list=7%	signal=19%	418078/395566/396091
gga00052	Galactose metabolism	26	0.486224	1.51399	0.0413363	0.0413363	0.0382056	946	tags=19%	list=8%	signal=18%	418169/395338/418171/396121/396122
