# Supplementary material for: Proteo-transcriptomic profiles reveal key regulatory pathways and functions of LDHA in the ovulation of domestic chickens (Gallus gallus)
Source: J Anim Sci Biotechnol. 2024 May 10;15:68. doi: 10.1186/s40104-024-01019-2 (PMC11083957; doi:10.1186/s40104-024-01019-2)
Supplement: Supplementary file 10 — Additional file 10. Identification and quantitative results of data-independent acquisition mass spectrometry in CL_F1 and IL_F1. [file 40104_2024_1019_MOESM10_ESM.xlsx]

## Sheet: DAPs
Protein accession	Gene name	Intensity CL1_F1	Intensity CL3_F1	Intensity CL4_F1	Intensity CL5_F1	Intensity IL1_F1	Intensity IL2_F1	Intensity IL3_F1	Intensity IL4_F1	CL1_F1	CL3_F1	CL4_F1	CL5_F1	IL1_F1	IL2_F1	IL3_F1	IL4_F1	IL_F1/CL_F1 fold change	IL_F1/CL_F1 P value
Q5ZMQ3	SEC11A	8954.85	11568.6	8922.6	9198.48	22531.9	16211.2	12182	19386	0.657504	0.849417	0.655136	0.675393	1.65439	1.1903	0.894456	1.42341	1.81943	0.0074333
Q5F337	Rac2	9964.47	12083.9	10569.9	9309.04	25041.1	14044.1	32972.8	17051.5	0.608346	0.737741	0.645309	0.568331	1.5288	0.857414	2.01304	1.04102	2.12533	0.0301326
F1NW65	HPS5	2744.04	2556.01	4294.62	8740.2	24830.7	9175.56	13579	19366.9	0.257393	0.239756	0.402839	0.819839	2.32914	0.860676	1.27372	1.81663	3.65163	0.0088651
A0A1L1RMP5	--	1852.51	2021.81	2117.28	1661.37	4080.81	2383.3	2972.73	2601.4	0.752624	0.821406	0.860193	0.674969	1.65792	0.96827	1.20774	1.05688	1.57302	0.0151158
F1NWF6	ASNS	6483.21	5965.72	5874.64	5538.68	9386.44	6760.38	11276.7	9579.97	0.852133	0.784115	0.772144	0.727987	1.23372	0.888563	1.48217	1.25916	1.55071	0.00914796
F1NQM1	SMIM20	3620.72	3266.89	3637.93	3445.3	9619.41	6055	5946.19	4095.08	0.729864	0.658539	0.733333	0.694503	1.93908	1.22057	1.19863	0.825485	1.84067	0.0186935
A5HUL6	DMA	4596.47	4223.51	4445.09	3723.86	9116.75	5564.11	7643.23	6818.75	0.797103	0.732425	0.770851	0.645778	1.58099	0.964907	1.32546	1.18248	1.7154	0.00351244
E1C8Q5	ATP6V0A1	6731.05	8384.26	8288.15	7502.96	28145.2	11835.2	13163	9089.63	0.578148	0.720147	0.711892	0.64445	2.41747	1.01656	1.13061	0.780733	2.0136	0.0497499
F1NUQ3	FABP3	8632.03	11717	10541.6	10931.4	28323.5	11321.4	23339.5	19265.2	0.556584	0.755499	0.679711	0.704844	1.82627	0.729991	1.5049	1.2422	1.96666	0.0232858
Q5ZLN6	SYNGR3	3687.59	2441.04	2466.44	3155.06	7106.92	3092.73	5726.44	4794.68	0.908528	0.60141	0.607668	0.777326	1.75096	0.76197	1.41085	1.18129	1.76345	0.037984
Q5ZMJ0	PPIF			1632	1885.78	3700.71	4942.4	5189.94	4628.89			0.445502	0.514778	1.01022	1.34917	1.41674	1.26359	2.62409	0.00134849
A0A3Q3B289	--	3241.34	4513.52	2475.17	3048.84	11225.8	5190.92	10137.3	5400.7	0.573262	0.79826	0.437758	0.539217	1.98539	0.918065	1.79288	0.955166	2.40643	0.0124363
E1BUD0	LOC771069	52217.2	46141.5	34374.9	56673.2	20668	35500.2	38642.6	27128.8	1.34171	1.1856	0.883258	1.45621	0.531061	0.912172	0.992916	0.697071	0.643797	0.044947
A0A3Q2TXM3	Atp5f1e	24400.3	27168.5	23753.9	23400.7	47982.5	45394	32880.7	34752.7	0.751549	0.836812	0.73164	0.720761	1.4779	1.39817	1.01275	1.07041	1.63092	0.0104081
Q5ZMV0	HCLS1	4219.15	4614.99	4056.34	4116.81	11327.9	5496.82	9907.22	7965.47	0.652807	0.714053	0.627616	0.636973	1.75271	0.850494	1.53289	1.23246	2.04015	0.00550858
A5HUL4	BLB2	33337.8	31931.1	30029.9	21232	68239.2	36311.1	51994.1	45163.2	0.838059	0.802696	0.754903	0.533738	1.71542	0.912802	1.30705	1.13533	1.73094	0.0184057
A0A1D5PA09	ATP6V1C1	4202.2	6371.36	5756.99	5411.09	25043.5	11222.9	11914.2	8796.19	0.427061	0.647509	0.585072	0.549918	2.54512	1.14056	1.21082	0.89394	2.62063	0.0103994
Q5ZKJ9	ATP6V1E1	8030.66	13247.7	9961.49	12115.5	24891.9	18090.7	15879	18078.5	0.534062	0.881011	0.662468	0.805716	1.65538	1.20308	1.056	1.20227	1.77464	0.00767618
A0A1D5PDW3	Fam107b	827.765	777.607	1191.42	1439.24	3963.18	1536.33	2895.17	1961.89	0.4538	0.426302	0.653164	0.789024	2.17271	0.842251	1.5872	1.07555	2.44488	0.0151284
E1C8M8	ABAT	2408.99	7694.21	2517.31	4222.73	65248.6	23322.6	21171.4	10864.4	0.14021	0.447825	0.146515	0.245775	3.79766	1.35744	1.23224	0.632339	7.16056	0.00654459
Q6VN51	PPP3R1	4903.45	5428.19	5793.93	4918.37	11876	9154.65	7196.44	8989.37	0.673315	0.745369	0.795591	0.675364	1.63075	1.25707	0.988176	1.23437	1.76851	0.0023288
F1NT14	MGST1	11079.6	21247.5	12924.8	12832.4	54697	31056.8	17632.5	42880.2	0.433748	0.831805	0.505985	0.502367	2.1413	1.21582	0.690284	1.67869	2.51818	0.0215186
A0A1D5PZ84	--	1335.38	1793.69	1613.29	1880.78	6623.25	2423.64	3510.43	4594.38	0.449342	0.603559	0.542856	0.632864	2.22866	0.815531	1.18123	1.54596	2.58966	0.0074588
Q6IEC5	ISG12(2)	2392.91	5427.98	2269.98	1401.89	7870.27	4271.76	10509.8	10259.3	0.431117	0.977929	0.40897	0.252571	1.41794	0.769619	1.89349	1.84836	2.86364	0.0187695
Q6PVZ5	KRT5	10182.7	14156	20597.6	21241.3	18594.5	41699.8	53442.7	52519.2	0.350472	0.487227	0.708936	0.731092	0.639993	1.43524	1.83941	1.80763	2.51227	0.026626
F1P4F3	LY86	5993.41	8022.04	7037.17	4475.66	14965.3	19032.2	17601.9	9454.76	0.553776	0.741216	0.650217	0.41354	1.38276	1.75853	1.62637	0.873596	2.39163	0.00516287
A4F5B6	TPN	26436.8	49935.9	27749.4	24031.4	65843.7	36497.5	57196.2	62751.8	0.603506	1.13995	0.633471	0.548595	1.5031	0.833175	1.30569	1.43251	1.73455	0.0370094
E1C733	CCL26	1370.66	913.139	757.114	814.687	2816.32	1283.18	2179.92	2614.07	0.860083	0.572991	0.475086	0.511213	1.76723	0.80519	1.36789	1.64032	2.30664	0.00997357
E1C1R5	PUM3	241.436	212.154	399.696	160.167	537.818			553.194	0.688354	0.604868	1.13957	0.456649	1.53336			1.5772	2.15306	0.0454389
E1BRT4	ROMO1	841.168	1120.58	625.837	836.771	3408.65	2504.79	2168.18	1223.39	0.528647	0.704249	0.393319	0.525884	2.14223	1.57418	1.36263	0.768862	2.7173	0.00800174
Q5F3N4	ADAM10	3600.15	3857.98	4319.81	3980.95	9337.13	5292.13	5511.68	5047.58	0.70337	0.753743	0.843972	0.777768	1.82422	1.03394	1.07683	0.986159	1.59837	0.0257448
F1NYW8	FAH		1202.92	1289.56	1565.34	41587.6	12213.8	14559.1	7756.81		0.105026	0.11259	0.136668	3.63097	1.06637	1.27114	0.677238	14.0686	0.00224206
F1ND62	--	3820.67	2716.58	4184.21	2823.1	8731.74	4978.12	5697.26	4451.21	0.817192	0.581042	0.894949	0.603825	1.86761	1.06476	1.21857	0.952057	1.76147	0.0238611
A0A3Q2UHQ2	UBE2L6	2175.93	3031.82	1812.99	2221.47	5521.65	3760.47	4578.51	3275.71	0.659909	0.91948	0.549838	0.67372	1.67459	1.14046	1.38856	0.993447	1.85414	0.00763249
A0A3Q2UD96	VAV1	1292.88		1008.49	909.458	3092.81		1633.77	2182.39	0.766545		0.597931	0.539215	1.83372		0.968658	1.29393	2.15177	0.0247476
A0A1D5P1F6	CEP170B	1674.94	1940.54	2192.77	1504.51	1002.64	1518.43	804.815	1516.3	1.10239	1.2772	1.44321	0.990221	0.659906	0.999383	0.529704	0.997981	0.662156	0.0491162
A0A1D5P0K4	CPXM1	8032.77	8987.97	7823.62	10260.5	4650.78	6394.83	5789.63	6309.98	1.10321	1.2344	1.07449	1.40917	0.638733	0.878259	0.795141	0.866606	0.659317	0.00480037
A0A1D5PEV3	ARHGAP45	2415.84	2231.22	1756.91	1810.76	3880.48	2438	3498.99	2826.14	0.92657	0.855761	0.673845	0.694498	1.48832	0.93507	1.342	1.08394	1.53914	0.0174727
R4GMA6	--	1211.8	1564.2	1806.05	1791.07	3208.86	1573.85	2733.05	2853.31	0.57904	0.747429	0.862993	0.855835	1.5333	0.75204	1.30595	1.36341	1.627	0.0447879
A0A1D5PLS1	AFTPH	458.657	407.996	293.149	347.256	636.818		920.638	649.281	0.864506	0.769017	0.552546	0.65453	1.20032		1.73528	1.22381	1.95236	0.00718482
E1BQC5	PARP14	10837.7	11621.9	10852.4	10855.1	20599.7	11074.7	23886.8	17955.1	0.736736	0.790045	0.737735	0.737919	1.40035	0.752847	1.6238	1.22057	1.6645	0.0305168
A0A1D5PZY5	FMNL1	2584.67	2886.32	2463.63	2389.18	5014.23	3236.29	4581.51	3314.05	0.781166	0.872333	0.744584	0.722083	1.51545	0.978105	1.38467	1.00161	1.56397	0.0242169
A0A1D5PFS4	BIN2	3394.15	4140.13	4295.29	3461.41	8915.95	4689.59	6089.49	5291.07	0.67416	0.82233	0.853148	0.68752	1.77092	0.931466	1.20952	1.05093	1.63404	0.0220441
E1BV90	Ddc	2867.14	3161.81	2903.12	1714.62	74315.3	25970.8	24793.3	10947.2	0.156382	0.172455	0.158345	0.0935205	4.05338	1.41653	1.3523	0.597093	12.7764	0.00135898
A0A1D5NWZ8	POLR2J	1891.9	2755.45	2382.83	2813.7	4861.26	3425.75	3402.61	3750.95	0.598597	0.871824	0.753927	0.890255	1.5381	1.08391	1.07659	1.1868	1.56855	0.0107778
F1NHS7	AP1S2	3269.52	4311.74	2543.26	3057.86	5840.17	5219.12	4607.68	4929.43	0.774337	1.02117	0.602333	0.724209	1.38316	1.23607	1.09126	1.16746	1.56242	0.00869201
A0A1D5P8M1	--	2116.91	2945.5	3322.24	2422.55	11977.1	4805.65	4760.19	3733.55	0.469333	0.653037	0.736563	0.537096	2.6554	1.06545	1.05537	0.827753	2.33886	0.0340385
F1NXX9	LBP	9364.16	6548.47	9210.73	6805.69	17936.3	12314.3	13991.6	14279	0.828226	0.579189	0.814656	0.601939	1.5864	1.08916	1.23751	1.26293	1.83285	0.0026125
A0A3Q2U756	Nt5c1a_0	1600.42	1583	1395.02	2529.6	4209.25	2855.38		3450.76	0.635684	0.628765	0.5541	1.00475	1.67191	1.13415		1.37064	1.97249	0.012117
F1NW50	ATP6V1H	5541.43	6504.6	5027.12	6618.26	20844.9	9551.34	10149.6	8727.63	0.607572	0.713176	0.551182	0.725638	2.28547	1.04723	1.11282	0.956913	2.0798	0.0188018
F1NU06	MPC2	3565.02	4630.39	3707.19	3250.26	10687.8	8559.94	5228.13	6131.96	0.623246	0.809497	0.6481	0.568219	1.86847	1.49647	0.913995	1.072	2.01994	0.00916872
A0A1L1RPV2	--	7595.24	4961.79	4408.14	3979.25	21837.2	5985.06	12012.4	12123.7	0.833465	0.544483	0.483728	0.436664	2.39631	0.656772	1.31818	1.3304	2.48077	0.0313037
F1P5H6	LYG2	10927.2	15886.4	16534.6	8353.26	54266.6	64325.5	53135.1	19982.4	0.359136	0.522126	0.54343	0.27454	1.78354	2.11414	1.74635	0.656746	3.70801	0.00674192
A0A1D5PLP6	ANTXR1	3611.36	3157.99	3379.01	3431.09	2350.88	2614.15	1622.81	2462.77	1.27666	1.11639	1.19452	1.21293	0.831065	0.924134	0.573683	0.870619	0.666493	0.00909406
A0A1D5NXS5	TGM3	2828.41	4024.57	4885.24	2094.41	12505.3	12864.2	12556.4	5650.99	0.394138	0.560823	0.680757	0.291855	1.74261	1.79262	1.74973	0.787464	3.1503	0.00593286
F1NXR0	CKMT1B	3212.68	1833.47	949.508	1343.22	6284.83	3373.01	4847.98	2204.15	1.06872	0.609915	0.31586	0.446831	2.09069	1.12205	1.61271	0.733224	2.27691	0.0483438
E1BVM0	--	4322.36	3980.89	3425.99	3758.7	6329.16	6402.73		5224.4	0.904686	0.833215	0.717072	0.78671	1.32472	1.34011		1.09349	1.54583	0.00284937
A0A1D5PA40	ANKS3	143.114		306.626	190.711		448.855	342.699	569.314	0.429059		0.919272	0.571756		1.34568	1.02742	1.70682	2.12486	0.0423858
A0A3Q2TS28	--	638.925	856.772	846.586	784.062	1326.57	1630.25		860.747	0.644086	0.863692	0.853424	0.790395	1.33729	1.64342		0.8677	1.62813	0.0480293
A0A1D5P5I0	IFIH1	4297.09	2818.55	4121.93	3242.27	6767.11	4215.57	7888.18	5814.2	0.877743	0.57573	0.841964	0.662281	1.38228	0.861091	1.61128	1.18763	1.70479	0.0204122
F1NIL3	ATP5L	22744.4	27673.2	19573.3	22819.7	42106.7	39606	28513.3	38008.1	0.754861	0.918442	0.649616	0.75736	1.39747	1.31448	0.946324	1.26145	1.59717	0.00594327
A0A1D5P0N6	ANO10	5638.49	8329.83	7652.96	7541	12483.2	13259.5	13118.2	14730.2	0.545089	0.805268	0.739833	0.729009	1.20679	1.28183	1.26817	1.42401	1.83769	0.000531018
A0A1D5PUB7	AGPAT3	3451.07	4498.46	4791.21	4124	10041.8	5963.61	5997.82	7396.09	0.59676	0.777876	0.828498	0.713124	1.73643	1.03123	1.03715	1.27893	1.74324	0.00889359
F1NXZ7	FAHD1	3441.25	3899.05	4613.06	4213.94	12215.5	7446.15	7546.87	4557.37	0.574341	0.650747	0.769915	0.703302	2.03875	1.24275	1.25956	0.76062	1.96482	0.0256569
A0A1D5NZ53	PIKFYVE	1559.8			1588.77	8573.88	3243.96	4364.74	3734.34	0.405749			0.413285	2.23031	0.843848	1.13539	0.97141	3.16285	0.029091
A0A1L1RMT6	--	12191.4	16222.4	14419.9	14009.9	22699.9	22644.4	14934.2	27473	0.674512	0.897535	0.797809	0.775124	1.25592	1.25284	0.826263	1.52	1.54374	0.025878
F1NW06	CD81	5715.18	5894.53	6574.74	6702.54	13166.8	8190.06	10806.4	7261.04	0.71094	0.73325	0.817864	0.833762	1.63788	1.0188	1.34426	0.903237	1.58413	0.0429713
H9L0X6	OASL	2415.98	5257.25	3125.12	2542.57	8540.41	7293.38	13155.4	10236.7	0.367681	0.800087	0.475604	0.386947	1.29974	1.10996	2.00208	1.5579	2.94027	0.0022981
F1NA30	FHIT	523.607		589.072	576.293	1770.95	1447.51	856.315		0.545069		0.613218	0.599915	1.84354	1.50684	0.891415		2.41258	0.0188439
E1BSH9	BHMT2	1093.25	2035.17	3260.46		69763.1	25840.2	28535	9866.94	0.054509	0.101473	0.162565		3.47836	1.28838	1.42274	0.491962	15.7311	0.00471768
A0A1D5PNW6	--	1445.09	1600.07		1637.46	2538.39	1921.1	2274.97	2716.81	0.7157	0.792456		0.810974	1.25717	0.951451	1.12671	1.34554	1.51378	0.00779944
A0A3Q2UCC3	LOC101748916	1571.98	1434.75	1757.26	1139.29	2439.9	1988.93	2572.99	2289.08	0.827675	0.755421	0.925228	0.599856	1.28465	1.04721	1.35472	1.20524	1.57385	0.00514437
F1NHR3	GVINP1	3285.31	4824.48	3804.21	3202	19802	5261.85	12073.4	9686.48	0.424323	0.623119	0.491343	0.413563	2.55758	0.679609	1.55937	1.25108	3.09763	0.0118036
E1BY93	--	15060.4	12057.4	11556	7858.06	32425.2	22010.4	22841.7	27894.3	0.794202	0.63584	0.609399	0.414391	1.70993	1.16071	1.20454	1.47099	2.26021	0.00222387
A0A1D5PAU6	IRF5	635.311	669.098	718.882	716.401	1775.62	906.71	1921.3	1152.15	0.598258	0.630075	0.676955	0.674619	1.67206	0.853829	1.80925	1.08495	2.10089	0.0279795
F1NHZ7	--	420.673		423.777	366.837	800.742	828.373	683.496	618.983	0.710788		0.716033	0.619824	1.35297	1.39966	1.15487	1.04586	1.81517	0.0012175
F1NNN7	TRADD	2466.51	2127.84	2196.77	2408.79	4250.61	2890.09	3590.29	3487.18	0.8426	0.726905	0.750453	0.822882	1.45208	0.987302	1.2265	1.19128	1.54547	0.00260778
F1P1T3	Anapl_05739	269513	253434	181934	208081	110793	212638	149714	125328	1.42653	1.34142	0.962974	1.10137	0.586425	1.12549	0.792434	0.663359	0.655529	0.0392478
A0A1D5PGY5	N310_01815	2658.34	4428.06	3457.8	2949.02	1239.11	2466.37	1543.19	1224.82	1.06511	1.77418	1.38543	1.18157	0.49647	0.988193	0.618305	0.490745	0.479759	0.00860537
A0A1D5PG13	SEC61G	3690.03	5236.84	3485.22	3533.18	10098.1	6467.8	4167.11	12148.2	0.604595	0.858033	0.571038	0.578896	1.65453	1.05972	0.682762	1.99043	2.06213	0.0436124
A0A1D5NV36	--	7381.69	10737.5	8383.21	8197.11	4879.62	6324.53	6937.91	4667.92	1.02685	1.49367	1.16617	1.14028	0.678792	0.879789	0.965115	0.649343	0.657357	0.0147868
A0A1D5NWB1	LIMD2	7991.43	6070.23	6052.89	6937.29	11008.4	13897.6	8655.13	9137.69	0.916571	0.696221	0.694232	0.795667	1.2626	1.59397	0.992694	1.04804	1.57841	0.0121898
E1C795	GNG10		766.773	978.471	853.074	1619.32	1510.35		1953.95		0.59889	0.764238	0.666296	1.26477	1.17966		1.52614	1.9565	0.00302423
A0A1D5P8H3	CRIM1	1727.13	1929.68	1311.81	1683.52		743.535	1277.02	735.766	1.285	1.4357	0.976001	1.25256		0.553198	0.950117	0.547418	0.552468	0.0186005
E1BY22	MUT	5997.13	5570.89	6001.26	5474.05	18273.2	10840.5	9621.54	7715.8	0.690373	0.641305	0.690848	0.630158	2.10356	1.24793	1.10761	0.888222	2.01581	0.0125735
A0A1D5NTQ0	44810	4957.54	3895.46	6839.03	4779.41	9365.07	6395.01	6523.09	9206.95	0.763263	0.599745	1.05294	0.735838	1.44185	0.984576	1.00429	1.4175	1.53825	0.0321531
A0A1D5NW29	--	1512.55	2489.88	2031.59	2498.54	991.817	1323.01	1282.72	1797.58	0.868802	1.43018	1.16694	1.43515	0.569695	0.759931	0.736789	1.03252	0.632299	0.0348787
R4GIZ2	PTX3	928.868		538.728	546.391	2103.29		1217.4	1820.51	0.778905		0.451752	0.458178	1.76372		1.02085	1.52659	2.55275	0.0176134
A0A1L1RJP8	TUBA4A	20577.8	17653.6	20576.1	23667.6	64133	33318	35576.2	27168.9	0.678376	0.581976	0.67832	0.780236	2.11424	1.09838	1.17282	0.895661	1.94236	0.0193534
A0A3Q2U9L1	--	6282.86	4754.63	3894.31	3455.64	17282.1	5552.96	8922.39	10586	0.827633	0.626321	0.512992	0.455207	2.27655	0.731484	1.17533	1.39448	2.30285	0.0272418
E1BS37	HSD17B11	1426.25	3113.61	1977.47	1744.35	4015.95	4014.71	4050.37	2973.38	0.489362	1.06831	0.678491	0.598505	1.37792	1.37749	1.38973	1.0202	1.8222	0.0130162
A0A1D5P441	PTPRC	8149.87	8462.28	7830.91	8195.36	20504.4	10248.1	18070.3	11973.2	0.697805	0.724554	0.670495	0.701699	1.75562	0.877458	1.54721	1.02516	1.86271	0.037794
A0A1D5PBN1	CD44	1529.49	2186.01	2602.75	2203.72	5268.46	3083.72	6056.25	3970.34	0.454854	0.650097	0.774031	0.655363	1.56679	0.917066	1.80107	1.18074	2.15663	0.00695244
A0A1D5NTT4	VDAC1	6295.03	5470.17	6081.08	5425.45	70178	25621.9	25854	12524.5	0.319849	0.277938	0.308978	0.275666	3.56573	1.30184	1.31363	0.636367	5.76573	0.00466778
A0A3Q3A829	--	7806.95	7171.63	6160.5	5711.9	16748.5	9118.4	12348.2	10497.5	0.82653	0.759268	0.652219	0.604725	1.77318	0.965375	1.30732	1.11138	1.81418	0.00816298
F1NHJ3	P4HTM	656.099	1255.97	908.313	1244.43	744.025	681.793	413.667	606.449	0.806174	1.54326	1.11608	1.52908	0.914212	0.837745	0.508288	0.745167	0.601734	0.0483282
A0A1L1RL84	--	2193.96	1838.78	1965.02	1857.76	7378.7	3317.47	3324.84	2334.45	0.724947	0.607585	0.649299	0.613857	2.43813	1.09619	1.09862	0.771369	2.08203	0.0412461
A0A3Q2TUC5	--	1485.33	1138.74	949.485	1316.26	7317.29	2419.12	2732.71	2918.17	0.586013	0.449271	0.374604	0.519309	2.88692	0.954424	1.07815	1.15132	3.1468	0.00829224
A0A1D5P9N8	OSBPL1A	475.647	652.683	517.833	585.429	1345.16	796.764	781.231	1127.98	0.605657	0.831082	0.659374	0.745446	1.71284	1.01455	0.994767	1.43629	1.81536	0.00865872
A0A1D5NX03	SLC4A4	1460.99	1828.6	2206.25	2028.78	45603.4	13670.4	10574.2	6626.66	0.139143	0.174154	0.210121	0.193219	4.34322	1.30195	1.00708	0.631116	10.1633	0.00278285
A0A3Q2U0I7	DMXL1	2201.54	2440.69	1802.43	3113.62	6208.92	3402.58	3788.66	2822.57	0.683151	0.757361	0.559305	0.966175	1.92666	1.05584	1.17564	0.87586	1.69724	0.0479281
A0A3Q3AAP1	LOC116501663	3388.5	2579.19	3380.65	2437.94	6096.39	4030.17	8243.79	4453.43	0.78324	0.596171	0.781426	0.563522	1.40916	0.93156	1.90552	1.0294	1.93647	0.0139602
E1BTV1	STOM	7880.28	10056.5	8691.44	6765.86	27485.2	14293.2	17061.2	11855.4	0.605657	0.772915	0.668	0.520005	2.11244	1.09854	1.31128	0.911173	2.11699	0.0117935
F1NZF1	Cln5	2553.4	4828.94	2498.4	2017.05	11470.7	6931.15	8783.44	4808.32	0.465403	0.880161	0.455379	0.367644	2.09074	1.26333	1.60094	0.876403	2.68904	0.00915598
A0A140T8H4	GAL2	42457.8	66588.8	87245.8	35702.2	323500	343676	159934	115816	0.289094	0.453401	0.594054	0.243095	2.2027	2.34008	1.08899	0.788588	4.06443	0.00671683
R4GLP0	COX7C		7170.94	5413.88	5042.35	23243.7	12382.5	9977.64	11481.6		0.671862	0.507239	0.47243	2.17776	1.16015	0.934829	1.07574	2.42887	0.0168769
A0A1D5PED8	POLR2H	1134.96		1234.07	1088.34	2083.05	1588.1	1265.59	2155.48	0.753083		0.818846	0.722149	1.38217	1.05376	0.839761	1.43023	1.5385	0.0424064
A0A1D5PCZ1	PRKCB	1863.55	1690.98	1489.3	1744.4	3105.82	1798.58	3047.29	2420.11	0.868786	0.788334	0.694311	0.813239	1.44793	0.838497	1.42065	1.12825	1.52791	0.024871
A0A1D5PTS3	IER3IP1	3206.68	5937.5	4769.39	3819.92	7839.4	8254.02	5869.77	7913.88	0.538818	0.997678	0.8014	0.641861	1.31725	1.38692	0.986297	1.32977	1.68478	0.0130996
A0A1D5PAE3	PSAP	8922.39	10239.3	10998	10716	14568.8	13156	22536.5	13161.8	0.684372	0.785382	0.843576	0.821946	1.11747	1.0091	1.72861	1.00955	1.55161	0.0225709
A0A1D5PEU2	--	2200.68	2896.31	1959.33	1971.8		1368.41		1039.89	1.15456	1.51952	1.02794	1.03448		0.717922		0.545568	0.533511	0.01782
F1P4I7	VNN1	20585.6	25243.6	19586	16795.5	37214.7	21858.3	29425.4	37913.3	0.789392	0.968011	0.75106	0.644054	1.42706	0.838196	1.12837	1.45385	1.53766	0.034869
A0A1L1RPZ3	HDDC2	2168.18	2901.48	2410.27	3205.55	4671.12	4711.85		4795.53	0.610412	0.816859	0.678568	0.902464	1.31507	1.32654		1.35009	1.76919	0.00685993
A0A1D5PBZ0	Tmbim6	356.321	725.058	718.329	850.121	2681.44	1402.46	815.266	2062.08	0.296592	0.603519	0.597918	0.707618	2.23196	1.16737	0.678605	1.71642	2.62705	0.0290274
F1NMJ2	AK4	12512.5	11140.4	13230.4	14505.5	91693.9	48509.3	45140.6	20593.6	0.389	0.346343	0.411319	0.450961	2.85067	1.5081	1.40337	0.640233	4.00744	0.00670063
A0A3Q2U685	--	893.137	760.971	452.263	521.671	1109.78	806.103	1303.57	1188.96	1.01544	0.865175	0.514194	0.593107	1.26175	0.916488	1.48208	1.35177	1.67745	0.0296953
A0A1D5NVJ9	TAP2	2547.23	3428.99	3403.94	3258.1	10898.6	3944.13	7272.47	8385.05	0.472382	0.635903	0.631258	0.604212	2.02114	0.731436	1.34867	1.555	2.41333	0.0108705
A0A1D5NWM8	--	1538.96	660.258	1594.63	1282.79	3735.63		3979.62	2149.26	0.72101	0.309334	0.747092	0.600993	1.75016		1.86447	1.00694	2.59082	0.0209765
F1NDP3	FAP	14631.7	20378.6	14641.4	18384.9	7288.24	11595.1	11461.9	11940.8	1.06101	1.47775	1.06171	1.33317	0.528504	0.840814	0.831155	0.865882	0.621519	0.0153379
A0A1D5NV46	GK2	2571.33	1946.83	3183.54	2578.72	7988.14	5576.81	4246.16	4612.14	0.629001	0.476235	0.77876	0.630809	1.95407	1.3642	1.0387	1.12823	2.18116	0.00448699
A0A1L1RM56	MSRA	6950.98	8516.05	8033.71	8219.4	21712.9	10471	12301.5	9348.67	0.649972	0.796318	0.751216	0.768579	2.03033	0.979122	1.15029	0.874175	1.69716	0.0483827
E1C4C0	NDUFAB1	5618.85	9142.32	8163.88	6597.46	30983.3	19323.6	10141.9	19977.3	0.408835	0.665207	0.594014	0.48004	2.25438	1.40601	0.737937	1.45357	2.72423	0.00990363
A0A1D5NW85	EXFABP	8089.74	9700.44	11032.9	7690.54	38609.1	17288.7	28424.5	26035.3	0.440644	0.528378	0.600956	0.4189	2.10302	0.941707	1.54827	1.41813	3.02237	0.00114349
A0A3Q2U543	GPHN	4429.24	4115.53	5332.11	4413.4	12170.6	6834.97	6561.58	6330.36	0.706027	0.656021	0.849945	0.703502	1.94001	1.0895	1.04592	1.00907	1.74396	0.0192832
A0A3Q3A7Y5	CLAPS2	18376.8	22555.5	18891	18044.8	52006.3	30650.9	31460	28343	0.667252	0.818978	0.685922	0.655197	1.88832	1.11292	1.1423	1.02912	1.82951	0.00787429
A0A1D5PB17	--	5309.44	3511.86	4754.43	5096.67	1704.52	3128.89	2831.83	1953.35	1.50138	0.993068	1.34444	1.44121	0.481997	0.884774	0.800772	0.55236	0.515123	0.00757616
F1NWK2	LOC116487003	7104.87	13674.7	9401.7	8845.56	24462.8	25754.8	11551.9	25333.2	0.45064	0.867343	0.59632	0.561046	1.5516	1.63355	0.732701	1.60681	2.23187	0.0166703
F1NVW7	NDUFA11	3182.71	3518.38	3385.14	2775.64	6582.58	5330.33	4557.04	6090.58	0.718802	0.794611	0.76452	0.626867	1.48665	1.20383	1.02919	1.37553	1.75406	0.00115419
F1NLW3	--	1495	2352.58	1678.13	1949.11	4783.7	4377.53	2041.6	4227.8	0.522146	0.821666	0.586107	0.68075	1.67076	1.5289	0.713053	1.47661	2.06435	0.0203076
A0A3Q2TTE5	FERMT3	3585.34	4635.83	4045.46	3061.24	7611.2	4440	8839.11	5556.29	0.686609	0.887782	0.774724	0.586241	1.45758	0.85028	1.69273	1.06405	1.72539	0.0263977
F1NFB8	DTX3L	6154.98	6363.23	5260.78	5251.5	10091.4	5582.6	10347	8688.68	0.852783	0.881636	0.72889	0.727604	1.39818	0.773479	1.43359	1.20383	1.50712	0.0438577
F1NDD2	--	1196.28	922.927	2051.05	1216.08	3897.83	2233.57	2236.3	1761.98	0.616797	0.475858	1.05751	0.627006	2.00971	1.15162	1.15303	0.90847	1.88062	0.0377727
A0A3Q2TTM1	CRYAB		590.837	767.728		104724	28367.8	22912.8	12835.1		0.0208288	0.0270647		3.69184	1.00005	0.807745	0.452476	62.139	0.00469126
A0A3Q2TW17	--	5547.21	5376.6	5792.76	5086.3	9501.08	6758.87	10566.4	8044.94	0.783032	0.758949	0.817693	0.717971	1.34115	0.954067	1.49153	1.13561	1.59939	0.0150039
E1BZ75	LSM8	716.985	1064	1015.14	1362.71	2265.95	2229.83	1804.51	1589.92	0.476044	0.706446	0.674005	0.904775	1.50448	1.4805	1.19811	1.05563	1.89722	0.00596878
F1P243	IL16	892.717	1634.1	1336.9	985.74	2400.9	1506.17	4346.36	2270.85	0.464541	0.850333	0.69568	0.512948	1.24935	0.783763	2.26171	1.18168	2.1702	0.0302408
A0A1L1RUM0	Gsdma	2270.26	2176.59	2663.49	1843.59	6173.3	2875.3	5679.46	4271.89	0.649716	0.622909	0.762253	0.527609	1.76671	0.82287	1.62538	1.22255	2.12197	0.00877227
E1BVF8	ATP6V0D1	2509.04	5417.72	5168.18	5062.13	30836.1	14957.3	8989.8	13436.5	0.232381	0.501776	0.478664	0.468842	2.85596	1.38531	0.832613	1.24445	3.7572	0.0070859
R4GFU1	PARP14	923.344	1035.49	954.197	1233.27	1872.23	1396.72	2652.32	1673.4	0.629143	0.705557	0.650166	0.840319	1.27569	0.95169	1.80722	1.14021	1.83167	0.00802998
E1BQW2	RMND1	969.036	1143.67	802.018	1208.15	4222.97	2370.71	3122.38	1470.12	0.506386	0.597644	0.419108	0.631339	2.20678	1.23885	1.63165	0.768236	2.7132	0.00821162
A0A1D5PCU1	SLC25A5	238128	261803	202426	215346	573335	342538	373871	238645	0.778803	0.856233	0.662039	0.704294	1.87511	1.12028	1.22275	0.780494	1.66545	0.0485436
F1NEF7	MIM1	93124.8	126682	139405	60539.3	448483	480574	425594	174531	0.38226	0.520006	0.572231	0.248502	1.84094	1.97266	1.74698	0.716417	3.64307	0.00579913
E1BZ74	AFG3L2	9810.4	9095.74	9796.68	9249.36	19481.5	12293.7	14665.3	10870.5	0.823857	0.763841	0.822704	0.776742	1.63602	1.0324	1.23156	0.912882	1.51008	0.0230886
A0A1D5NTY7	FMOD	75650.3	155239	120721	183807	48977.4	78759.9	98854	38626.3	0.755903	1.55116	1.20625	1.83661	0.489386	0.786974	0.987756	0.385957	0.495347	0.0474643
A0A1L1RWP3	--	18103.4	30622.6	11588.2	20234.7	31342.4	35247.1	47832.8	26990.4	0.652488	1.10371	0.417665	0.729305	1.12965	1.27039	1.724	0.972795	1.75561	0.042759
A0A1D5PTT2	Gmip	962.556	992.004	891.818	674.19	2185.44	1000.97	1544.74	1563.09	0.784574	0.808577	0.726916	0.549529	1.78134	0.815886	1.25911	1.27407	1.78785	0.0228867
A0A1D5PK62	COPZ1	9774.3	7792.01	10840.3	10234.1	18747	15302.9	10985.2	17868.1	0.770055	0.613883	0.854038	0.80628	1.47696	1.20562	0.865454	1.40771	1.6279	0.0150493
F1N9J3	GBP1	9746.05	10504.5	9214.55	7644.88	17166.8	9562.7	18293.8	14604.3	0.805978	0.868701	0.762024	0.632216	1.41966	0.790816	1.51286	1.20775	1.60678	0.0310298
A0A1L1RNY8	H2AFX	5164.16	5379.3	7851.52	7258.85	14404.6	11309.4	17273.9	9874.97	0.526172	0.548092	0.799985	0.739598	1.46767	1.15231	1.76002	1.00615	2.06062	0.00460737
F1NWG2	CTSC	6247.34	6944.61	5968.42	7910.37	13002.7	8699.75	12444.5	8734.73	0.714467	0.79421	0.682569	0.904657	1.48703	0.994933	1.4232	0.998934	1.58406	0.0176592
A0A3Q2U7Z1	Lpxn	2584.22	2519.55	2247.29	2675.05	4338.46	2766.44	5524.55	3995.86	0.77571	0.756297	0.674573	0.802974	1.30228	0.830407	1.65831	1.19944	1.6582	0.0180118
A0A1D5P7W1	Mpo_0	1807.17	2047.82	1834.25	2227.21	11560.1	5135.17	4628.08	4995.95	0.422288	0.478522	0.428616	0.520441	2.70129	1.19996	1.08146	1.16742	3.32463	0.00219668
A0A3Q3APH5	--	1937.6	1479.27	1675.91	1631.74	3456.8	1841.47	2545.23	2825.19	0.891198	0.68039	0.770834	0.750518	1.58995	0.846983	1.17068	1.29945	1.58654	0.0214198
R4GLI2	GMPR	4773.64	3738.43	5576.95	5930.27	14039.8	10378.5	9671.43	5614.29	0.639434	0.500767	0.747038	0.794366	1.88065	1.39021	1.2955	0.75204	1.98329	0.0242259
A0A140T8F5	PIGR	10194.8	7040.19	7947.01	7124.03	29192	7889.05	15286.1	20325.2	0.776759	0.536404	0.605496	0.542792	2.22419	0.60108	1.16467	1.54861	2.25012	0.0481466
F1P0P3	--	7505.75	7053.95	6962.29	7761.52	16979.3	10196.8	11311.3	7637.51	0.796277	0.748346	0.738622	0.823411	1.80132	1.08177	1.2	0.810255	1.57512	0.0483564
F1NFA4	--	580.401	266.483	417.942	385.206	1240.61	654.726	562.069	994.698	0.910052	0.417838	0.655321	0.603992	1.94524	1.02659	0.881308	1.55966	2.09214	0.0244202
F1NC51	UQCR10	315.956	665.544	994.607	798.489	2169.4			2101.5	0.269071	0.566783	0.847015	0.68	1.84748			1.78965	3.07857	0.0319827
R4GJC4	CMPK2	1778.34	3145.62	2363.16	2612.56	5762.49	4268.73	6134.78	5216.88	0.454781	0.804441	0.604339	0.668119	1.47366	1.09166	1.56887	1.33413	2.15996	0.00156678
A0A1D5P1X0	DNAJB12	1799.78		1641.27	1352.86	3857.19	2627.37	2643.15	2646.89	0.760386		0.693417	0.571567	1.62962	1.11003	1.1167	1.11828	1.84212	0.00608481
A0A3Q2TYT6	--	4976.46	7284.47	5437.69	2655.91	8359.76	10063	7745.37	10434.8	0.698972	1.02315	0.763755	0.373038	1.17418	1.41341	1.08788	1.46563	1.79827	0.028831
A0A1D5PK72	--	2833.12	3095.53	2302.28	3106.94	5069.65	3147.08	5342.33	3801.97	0.78975	0.862899	0.641775	0.866079	1.4132	0.877268	1.48921	1.05982	1.53124	0.0283849
A0A1D5P1A9	GILT	14787	18510.9	13579.9	22893.3	45457.7	21363.2	37914	30029.8	0.578363	0.724016	0.53115	0.895425	1.77799	0.835578	1.48293	1.17455	1.93153	0.0188024
A0A1D5PHC5	HSP90AB1	3150.18	3493.94	2569.82	4086.54	31946.4	14210.2	12532.6	8052.64	0.314851	0.349209	0.256846	0.408438	3.19295	1.42027	1.2526	0.804838	5.018	0.00263242
A0A3Q2U8E0	--	90490	75150.1	53998.1	29262.5	304338	143221	160779	145951	0.721618	0.599289	0.430611	0.233356	2.42696	1.14212	1.28214	1.1639	3.03048	0.00979741
A0A3Q3ANM5	ARPC4	41087.9	55578.2	43131.5	48822.8	102284	75654.7	59551.5	95801.5	0.629806	0.851917	0.66113	0.748368	1.56783	1.15965	0.91282	1.46847	1.767	0.00756547
A0A1L1S0D5	ATP6V1D	3122.86	3433.84	3160.52	3290.99	22336.8	8010.44	6721.49	5753.94	0.447474	0.492035	0.452871	0.471566	3.20064	1.14781	0.963121	0.824481	3.29197	0.0151765
A0A1D5P8X6	CTC1	1483.98	2359.99	1390.08	1558.32	3064.42	2863.61	2885.08	2073.64	0.671518	1.06792	0.629027	0.705157	1.38668	1.29582	1.30553	0.938345	1.60279	0.0174192
A0A3Q2U676	LCP1	30156.2	34807.7	32746.1	32211.8	74489.2	39534.3	60058.1	46642.4	0.688015	0.794139	0.747104	0.734914	1.69947	0.901977	1.37023	1.06415	1.6989	0.0338667
F1NIB1	--	3282.93	4625.07	4095.16	3637.07	7991.31	7111.87	4223.25	8587.44	0.603007	0.849531	0.752197	0.668056	1.46784	1.30631	0.775725	1.57734	1.78475	0.0204448
A0A1D5PWK2	ARL6	1994.92	2470.78	1708.34	1677.33	5157.91	3551.5	3409.74	2817.93	0.700327	0.86738	0.599721	0.588835	1.81071	1.24677	1.19701	0.989249	1.90248	0.00659445
A0A3Q2UBJ7	HINT1	3428.27	3520.56	3586.79	3264.11	12673.8	7442.67	6413.1	4013.64	0.618501	0.635151	0.6471	0.588885	2.28651	1.34275	1.157	0.724109	2.21332	0.0242993
A0A1D5PB61	AGMAT	3082.34		2671.86		245962	106953	105576	37063.7	0.0368915		0.0319786		2.94384	1.28008	1.2636	0.443603	43.0603	0.00364639
A0A1L1RQD3	LOC107056801		442.33	482.532	423.066	1613.33	984.403		703.791		0.570816	0.622695	0.545956	2.08196	1.27035		0.908224	2.44933	0.0263659
F1NZ86	HSPA9	85875.7	73319.3	79770.5	87817.5	164137	102773	133117	94396.7	0.836581	0.714259	0.777105	0.855497	1.59898	1.00119	1.29679	0.91959	1.513	0.0468468
A0A1D5PNV1	GLS2	12369.7	12844	12639.3	14444.7	75470.7	29275.8	32647.9	16703	0.479457	0.497841	0.489907	0.559885	2.92529	1.13475	1.26545	0.647418	2.94654	0.0247958
A0A1L1RYL6	SIRP-A1	2896.37	3127.62	2103	3227.84	5764.91	4356.3	5546.57	4702.72	0.730362	0.788675	0.530302	0.813946	1.45371	1.0985	1.39865	1.18586	1.79399	0.00248374
A0A1L1RY04	ATP5B	213346	185461	197494	210704	465705	276994	256313	236279	0.83571	0.72648	0.773616	0.825361	1.82424	1.08503	1.00402	0.925543	1.53071	0.0472956
E1C296	LLGL2	972.363	935.831	768.651	592.03	3372.78	1495.67	1867.03	1146.18	0.697626	0.671416	0.551472	0.424755	2.41982	1.07307	1.33951	0.822332	2.41112	0.0190649
F1P0P0	--	5158.5	4292.12	3529.11	3836.03	2717.86	2477.35	2499.42	3038.05	1.49802	1.24642	1.02484	1.11397	0.78926	0.719416	0.725825	0.882242	0.638251	0.00345187
A0A1L1RJF2	DMB2	8221.45	7623	7507.48	6219.02	18722.1	10454.2	16378.4	12107.8	0.753972	0.69909	0.688496	0.570334	1.71697	0.958733	1.50203	1.11038	1.94997	0.0107763
A0A3Q2TYT7	BCL2L15	1080.57	938.919	761.366	923.936	2334.52	1147.01	1463.1	1884.31	0.820655	0.713076	0.578231	0.701697	1.77299	0.871114	1.11117	1.43107	1.84327	0.0138761
F1N8L5	DYNLL1	23270.7	37657.9	30622.8	31710.6	77412.4	53026	39313.3	63663.2	0.521945	0.844639	0.686847	0.711245	1.7363	1.18933	0.881768	1.42792	1.89365	0.011987
E1C6C4	Dpy30	4777.28		6212.74	6286.99	10019.3	9896.42	6920.41	8050.03	0.641084		0.833714	0.843678	1.34453	1.32804	0.92868	1.08027	1.51442	0.0243744
F1NAA1	DCT	1354.49	868.096	610.482	1077.31	4149.73	1087.91	3433.48	2175.57	0.734287	0.470606	0.33095	0.584024	2.24962	0.58977	1.86133	1.17941	2.77382	0.0330712
A0A3Q2UCN1	PTPN6	4942.98	5092.03	5009.09	5045.02	10820.9	6170.63	10638.3	7433.88	0.716987	0.738607	0.726576	0.731788	1.56959	0.895059	1.5431	1.0783	1.74541	0.0312349
A0A3Q3AZP2	Tnfaip8l3	5766.14	3601.82	6066.2	6066.44	4783.35	2957.08	2525.27	2710.28	1.33798	0.835772	1.40761	1.40767	1.10994	0.686166	0.585968	0.628898	0.603517	0.0360437
F1NQD9	RDX	12276.4	11710.1	13708.4	12067	26815.5	17621.9	15747.7	16172.6	0.778715	0.742793	0.869549	0.765432	1.70096	1.11779	0.998906	1.02586	1.53446	0.0197019
F1NG21	--	695.83	1088.57	1244.97	797.993		1448.14	2858.59	1717.84	0.494401	0.773451	0.884577	0.56699		1.02893	2.03109	1.22056	2.09877	0.0267503
A0A1D6UPU5	CYBB	37608.5	35248.9	31250.9	28850.7	70627.6	37004.4	56114	47263	0.874698	0.819818	0.726833	0.671009	1.64266	0.860648	1.3051	1.09924	1.58702	0.0255884
F1NKP4	PCK1		3129.64	1661.24	1987.89	166774	54734.6	45479.2	21617.3		0.0741661	0.039368	0.047109	3.95221	1.2971	1.07777	0.512286	31.9311	0.00164671
F1P157	XPO4	700.397	751.416	751.343	711.747	1244.99	1255.63	962.324	1163.11	0.743032	0.797157	0.79708	0.755073	1.32078	1.33206	1.0209	1.23391	1.58704	0.000396738
A0A3Q2TWQ7	--	32450.1	24321.7	25364.1	25025.4	39342.9	51626.9	38014.4	39113.9	0.943113	0.706874	0.737169	0.727326	1.14344	1.50046	1.10483	1.13679	1.56865	0.00375285
A0A1D5PG47	CTSH	5147.34	7763.74	5712	4282.1	7928.37	8497.63	17701.2	7937	0.633817	0.955988	0.703347	0.527276	0.976259	1.04636	2.17964	0.977322	1.83645	0.0499495
A0A3Q2UK18	RAB37	1150.17	1089.58	1560.37	769.649	3085.59	1659.46		2210.99	0.698536	0.661737	0.947664	0.467433	1.87398	1.00784		1.34281	2.02958	0.0267405
A0A1D5NUX8	SLC25A10	7565.11	4437.68	5412.83	5520.74	12837.3	8815.9	9401.62	7563.62	0.983203	0.576745	0.703481	0.717506	1.66841	1.14576	1.22189	0.98301	1.68372	0.0159039
F1NNM3	--	2276.31	1774.05	2106.83	2476.14	1234.24	1069.1	1155.54	1800.92	1.31075	1.02154	1.21316	1.42582	0.710705	0.615614	0.665388	1.03701	0.609243	0.00948523
A0A3Q3ACV0	PSMD6	3117.3	5919.76	5168.19	5168.27	14062.6	11332.5	4681.75	12423.4	0.403053	0.765398	0.668224	0.668234	1.81823	1.46524	0.605329	1.60629	2.19373	0.0435166
A0A1D5PPQ2	FABP5	17866.5	15188.9	18458.4	24190.4	36175.8	19859.9	46263.9	30313.3	0.686127	0.583299	0.708858	0.928984	1.38926	0.76268	1.77667	1.16412	1.75172	0.039956
A0A1L1RN32	LOC116500171	14916.3	18570.7	17874.8	15671.7	29768.4	21373.5	35539.3	22004.7	0.679096	0.845471	0.813788	0.713488	1.35527	0.973074	1.618	1.00181	1.62137	0.0246884
F1P099	ARSB	2474.53	3311.17	2977.51	3031.32	6419.16	4079.15	5304	3590.12	0.63476	0.849373	0.763783	0.777587	1.64663	1.04637	1.36057	0.920928	1.64419	0.016193
E1BR42	DOCK2	2026.86	2081.03	1755.09	1749.58	4349.59	2650.76	3923.82	3012.72	0.75245	0.77256	0.651558	0.649513	1.61474	0.984066	1.45668	1.11844	1.83078	0.00919081
A0A3Q2U115	RBM6	2093.6	1435.73	1751.45	1484.85	961.894	1155.23	973.566	1349.44	1.49466	1.02499	1.25039	1.06006	0.686714	0.82474	0.695047	0.96339	0.656277	0.0120004
A0A1D5PW86	MAN1A1	2270.97	1947.51	2001.21	2050.21	3179.45	2815.09	3946.92	3080.39	0.853277	0.731743	0.751919	0.77033	1.19462	1.05772	1.48299	1.1574	1.57461	0.00130571
A0A1D5PP06	ARMC8	1859.16	2456.75	2405.09	2154.44	5492.23	4177.31	2158.23	3994.82	0.602205	0.795772	0.779039	0.69785	1.779	1.35308	0.699078	1.29397	1.78274	0.0428288
A0A1D5P2S6	Pom121	10015.3	23014.4	8690.75	9052.51	35568	19123.1	31941.1	60674.2	0.404496	0.929502	0.351001	0.365611	1.43652	0.772341	1.29003	2.4505	2.90128	0.0175699
R4GLB3	PSMB2	11702.6	10379.2	10176.3	11722	20694.1	17663.7	11911.9	20503.3	0.815845	0.723585	0.70944	0.817198	1.44269	1.23142	0.830437	1.42939	1.60921	0.0149804
A0A1D5P2F3	HK2	5595.78	6634.99	5484.44	5578.79	11275.6	7181.36	9585.67	7449.34	0.761512	0.902935	0.74636	0.7592	1.53446	0.977289	1.30448	1.01376	1.52365	0.0127255
F6QGI8	FBP1	2131.93	4006.75	5651.82	5832.64	9982.49	10954.7	6160.82	7730.82	0.325163	0.611111	0.862018	0.889597	1.52253	1.67082	0.939651	1.17911	1.97631	0.0343064
A0A1D5PCB3	LOC116485948		1382.34	1159.92		12250.7	4800.35	4118.81	2843.43		0.312328	0.262074		2.76794	1.0846	0.93061	0.642449	4.72282	0.0407778
A0A1D5P124	--	553.298		586.553	745.689	3113.01	1490.55	1089.22	1143.98	0.444044		0.470733	0.598446	2.49832	1.19623	0.874143	0.91809	2.71942	0.0277051
A0A3Q2UF17	PIK3CD	1009.9	835.801	554.732	1008.39	2930.93	1335.73	2221.17	1047.11	0.738247	0.610979	0.405515	0.737143	2.14254	0.976432	1.6237	0.765448	2.21042	0.0353732
A0A3Q2U4N3	--	1840.93	2643.91	2698.93	1953.25	3489.45	4662.9	2890	4009.74	0.608846	0.874413	0.89261	0.645993	1.15406	1.54215	0.955802	1.32613	1.64737	0.0128575
A0A1D5PGC1	AEBP1	72823.8	79358.6	72148.7	87865.4	51431.4	45025.9	51010	59180.5	1.12286	1.22362	1.11245	1.35479	0.793015	0.694249	0.786517	0.912497	0.661916	0.00122792
E1BTQ9	--	6730.83	9320.74	13558.5	10296.4	31291.7	18395	19144.2	18848	0.422044	0.584439	0.85016	0.645616	1.96209	1.15342	1.2004	1.18183	2.19711	0.00633595
A0A1D5PN46	FBP2		1702.85	1072.01	669.529	175758	55748.8	48899.1	18941.3		0.0393668	0.024783	0.0154783	4.06321	1.28881	1.13046	0.437889	65.1815	0.00109838
A0A1D5PP57	ATP6V1B2	16705.2	17159.2	16962.4	18585.4	71653.7	31193.5	37954.2	24965.3	0.568255	0.583699	0.577004	0.632213	2.43742	1.0611	1.29108	0.849236	2.38815	0.0135194
E1BTT8	LDHA	44193.1	64896.7	53193.2	73308.8	121813	81158	127082	70664.5	0.573648	0.842391	0.690474	0.951585	1.58119	1.05347	1.64959	0.91726	1.7009	0.0381463
A0A3Q2UCM5	--	1932.39	2439.38	2406.07	1611.42	3449.72	2369.07	5078.02	3153.25	0.68893	0.869681	0.857805	0.574499	1.22988	0.844614	1.8104	1.12419	1.67477	0.0380926
A0A3Q3AMW5	RALB	6555.94	7045.27	5110.99	4901.2	17520.4	8921.81	9755.87	7100.37	0.78383	0.842335	0.611071	0.585989	2.09474	1.06669	1.16641	0.848922	1.83364	0.0388811
A0A3Q2UHG8	GDA	19468.6	10593	18968.5	11475.4	25282.7	25543	21883.3	26106.2	0.97758	0.531908	0.952469	0.576216	1.26952	1.2826	1.09883	1.31088	1.63316	0.0430481
A0A3Q2TTT6	SERPINB1	917.887	1322.85	1203.61	973.844	3198.61	1565.02	2666.99	2345.27	0.517335	0.745578	0.678373	0.548873	1.80279	0.882069	1.50316	1.32183	2.21265	0.00443859
F1NBL3	RAB32	2172.25	3536.72	2371.13	3530.98	11763.3	4701.69	5269.38	4234.82	0.462424	0.752889	0.504761	0.751667	2.50414	1.00088	1.12173	0.901499	2.23659	0.0322266
A0A1D5PFW6	--	5387.9	5901.68	6501.59	7532.84	3155.19	3934.41	5010.62	3897.94	1.0431	1.14257	1.25871	1.45836	0.610847	0.761704	0.970059	0.754644	0.631739	0.00780429
Q1KME6	RAB6A	14716.2	21551.1	16578.2	15730.7	33308.5	34287.4	20636	30578.9	0.62827	0.920068	0.707763	0.671581	1.42202	1.46381	0.881	1.30549	1.73254	0.00946734
P62758	NCALD	3588.01	5860.23	6004.76	6087.72	15382.8	8918.54	6620.1	8141.67	0.473635	0.773579	0.792657	0.803609	2.0306	1.17729	0.873885	1.07474	1.81345	0.0427282
P28318	--	21547.5	30893.6	34167	12858.3	124039	93379.8	90377.7	44167.5	0.381853	0.547479	0.605489	0.227868	2.19815	1.65483	1.60162	0.782712	3.53852	0.00664424
P50147	GNAI2	62206.7	79707.6	75477.5	70121.8	136008	128850	70511.5	118151	0.671566	0.860501	0.814834	0.757016	1.4683	1.39103	0.761223	1.27553	1.57739	0.0365086
Q5ZLL8	GPAT3	2841.38	2027.72	2742.33	2636.26	8465.64	4554.02	5165.39	3658.33	0.708329	0.505491	0.683637	0.657195	2.1104	1.13527	1.28768	0.911987	2.13154	0.0101254
P01875	--	127654	101028	109922	83716.5	265065	212346	153896	257889	0.778665	0.616251	0.670503	0.510655	1.61685	1.29527	0.938736	1.57307	2.1055	0.00302344
P24798	ATP1A3	612.807		922.935	997.89	58968.4	17737.9	12245.3	13199.6	0.0409768		0.0617142	0.0667263	3.94306	1.18609	0.818811	0.882623	30.2386	0.000849662
Q8QGP3	CPZ	8829.62	10467.2	7580.39	13038.9	5642.73	5965.09	5423.57	5419.43	1.1326	1.34266	0.97236	1.67254	0.723811	0.765161	0.695698	0.695167	0.56245	0.0156028
Q2IAL7	CATHL2	11171.1	16286.5	18272.2	7928.18	72540.6	62464	54980.6	19029.7	0.340229	0.496024	0.556501	0.241462	2.20931	1.90241	1.6745	0.579571	3.89532	0.0111096
P46157	--	1733.57	5243.99	7513.58	3702.08	19983.2	38254.7	12312.1	13258.6	0.135964	0.411286	0.58929	0.290354	1.56728	3.00032	0.965638	1.03987	4.60658	0.00884634
P02701	AVD	13324	12588.2	11009.1	22549.2	87050.5	23036.6	88450	40805.5	0.356718	0.337019	0.294742	0.6037	2.33057	0.616749	2.36804	1.09247	4.02456	0.0117947
P28568	SLC2A3		563.912	1042.27	728.34	2344.63	1703.75	2287.83	1586.25		0.384848	0.71131	0.497064	1.60012	1.16274	1.56136	1.08256	2.54521	0.00411815
P18938	MT-ND3	1413.74	2018.98	1879.41	2059.65	5941.79	3976.48	1984.31	5010.82	0.465713	0.66509	0.619113	0.678488	1.95734	1.30993	0.653669	1.65066	2.29434	0.0245545
O73790	SERPINB10	4655.6	5004.85	5377.95	2580.26	20520.8	16965.2	14232.3	7798.48	0.482849	0.519071	0.557767	0.267608	2.12829	1.75952	1.47608	0.808809	3.37805	0.00431285
P30374	--	8188.13	10985.9	14352.6	9058.85	37912.4	37508.6	32651.2	17418.1	0.389735	0.522902	0.683149	0.431179	1.80454	1.78532	1.55412	0.829059	2.94679	0.00308054
Q800K9	SURF4	22748.2	34197.1	23573.9	24224.2	61111.9	43135.2	34434.2	49432.4	0.621414	0.934165	0.64397	0.661734	1.6694	1.17833	0.940642	1.35035	1.79595	0.00921676
Q90647	ATP6V1A	22418.9	22132.4	20676.5	22987.6	99328.5	43804.7	51458.9	33284.6	0.567402	0.560151	0.523303	0.581795	2.51391	1.10866	1.30238	0.842403	2.58319	0.0100961
E1BYA3	PTDSS1	1804.61	2483.55	2263.54	2353.18	1687.77	932.694	1439.29	1787.97	0.978599	1.34677	1.22747	1.27608	0.915239	0.505779	0.780494	0.969575	0.656688	0.0346525
P19179	PLS1	4452.76	5738.95	4573.17	3324.74	9547.72	6200.93	7837.33	5405.45	0.756612	0.975161	0.777072	0.564939	1.62235	1.05366	1.33172	0.918493	1.60266	0.0325284
P07090	CALB2	1022.24	888.917	1589.73	2359.95	197750	69637.3	71693.9	30899.4	0.021759	0.0189211	0.0338383	0.0502329	4.20922	1.48227	1.52605	0.657711	63.1276	9.9315e-05
Q5ZMC2	MYO1G	1855.58	2019.53	1859.82	1710.57	5063.14	2538.54	3865.16	3024.91	0.676686	0.736475	0.678233	0.623805	1.84641	0.925746	1.40953	1.10311	1.94638	0.02153
P13216	FDX1	2752.61	2701.81	1638.02	2273.65	14154.9	4871.97	6313.51	3307.86	0.579278	0.568588	0.344716	0.478483	2.97886	1.02529	1.32866	0.696129	3.05872	0.0242565
Q6QLQ5	CATHL1	16786.9	24869.3	27005.4	13656.9	87632.5	86347	85916.7	30091.5	0.360712	0.534384	0.580284	0.293455	1.88302	1.8554	1.84615	0.646597	3.52275	0.0079057
Q6QLR2	GAL7	26167.1	57275.7	59778.6	23787.1	210442	287641	160495	82416.3	0.230546	0.50463	0.526682	0.209577	1.85411	2.53427	1.41405	0.726133	4.43687	0.00647947
Q6QLR1	GAL9	2025.53	2930.23	3152.46	3861.29	4425.11	7663.72	7095.2	5339.23	0.44404	0.642369	0.691087	0.846478	0.970079	1.68005	1.55542	1.17047	2.04881	0.00814025
P07341	ALDOB	12509.5	13414.7	7952.59	8128.7	141959	34048.5	33780.5	15472.8	0.374443	0.401538	0.238042	0.243314	4.24922	1.01916	1.01114	0.463143	5.36265	0.0301402
Q5ZM44	CHP1	6229.31	8185.41	7537.6	6467.86	15390	10697.6	8995.35	9082.32	0.686563	0.902154	0.830756	0.712855	1.69621	1.17904	0.991422	1.00101	1.55401	0.0241796
Q5ZL23	APBB1IP	2724.01	3565.91	2831.88	2528.21	5605.92	3723.6	5604.48	3944.15	0.713835	0.934458	0.742103	0.662525	1.46905	0.975781	1.46867	1.03358	1.62044	0.0119616
