# Supplementary material for: Proteo-transcriptomic profiles reveal key regulatory pathways and functions of LDHA in the ovulation of domestic chickens (Gallus gallus)
Source: J Anim Sci Biotechnol. 2024 May 10;15:68. doi: 10.1186/s40104-024-01019-2 (PMC11083957; doi:10.1186/s40104-024-01019-2)
Supplement: Supplementary file 11 — Additional file 11. Primary antibodies for western blotting. [file 40104_2024_1019_MOESM11_ESM.xlsx]

## Sheet: sheet1
Additional file 11: Primary antibodies for Western Blot
Primary antibodies	Company	Catalog number
Tubulin alpha antibody	absin	abs131993
ALDOB Rabbit pAb	Abclonal	A3728
LDHA Rabbit pAb	ABclonal	A16394
FMOD Rabbit pAb	Abclonal	A6375
PTDSS1 Rabbit pAb	Abclonal	A13065
