# Supplementary material for: Proteo-transcriptomic profiles reveal key regulatory pathways and functions of LDHA in the ovulation of domestic chickens (Gallus gallus)
Source: J Anim Sci Biotechnol. 2024 May 10;15:68. doi: 10.1186/s40104-024-01019-2 (PMC11083957; doi:10.1186/s40104-024-01019-2)
Supplement: Supplementary file 12 — Additional file 12. Results of Spearman’s correlation analysis between mRNA and protein abundance. [file 40104_2024_1019_MOESM12_ESM.xlsx]

## Sheet: sheet1
Gene	Spearman's Correlation	Spearman P value	Benjamini-Hochberg FDR
SAMM50	0.642857	0.0855589	FDR>0.05
TWF1	0.047619	0.910849	FDR>0.05
ABHD17B	-0.190476	0.651401	FDR>0.05
CHGA	-0.109109	0.797039	FDR>0.05
SPATS2	0.047619	0.910849	FDR>0.05
RBP5	0.428571	0.289403	FDR>0.05
NDEL1	0.238095	0.570156	FDR>0.05
AFDN	0.190476	0.651401	FDR>0.05
ZDHHC20	-0.428571	0.289403	FDR>0.05
SLC25A13	0.047619	0.910849	FDR>0.05
ANLN	0.380952	0.351813	FDR>0.05
ABCC1			FDR>0.05
RPN1	0.142857	0.735765	FDR>0.05
RNF213	0.214286	0.610344	FDR>0.05
PTPA	0.52381	0.182721	FDR>0.05
AGK	0.285714	0.492726	FDR>0.05
TRAPPC2L	0.238095	0.570156	FDR>0.05
ABCB8	0.547619	0.160026	FDR>0.05
SNAP23	0	1	FDR>0.05
AQP1	0.47619	0.232936	FDR>0.05
RPLP1	0.333333	0.419753	FDR>0.05
INTS2	0.761905	0.0280049	FDR<0.05
PRPF6	-0.333333	0.419753	FDR>0.05
STAT5A	0.380952	0.351813	FDR>0.05
ARPC5	-0.0238095	0.955374	FDR>0.05
ILF3	-0.47619	0.232936	FDR>0.05
DDAH1	0.238095	0.570156	FDR>0.05
TMEM245	-0.142857	0.735765	FDR>0.05
HNRNPDL	0.285714	0.492726	FDR>0.05
SLC4A1AP	-0.395217	0.332517	FDR>0.05
USP7	-0.142857	0.735765	FDR>0.05
WNK1	-0.5	0.207031	FDR>0.05
MRPL9	0.166667	0.693239	FDR>0.05
NEBL	0.119048	0.778886	FDR>0.05
SAR1B	0.428571	0.289403	FDR>0.05
CTTN	-0.5	0.207031	FDR>0.05
RFC3	0.323359	0.434639	FDR>0.05
LCP2	-0.334212	0.418452	FDR>0.05
CCDC47	0.642857	0.0855589	FDR>0.05
UBE2R2	0.690476	0.0579903	FDR>0.05
ATP5PD	-0.380952	0.351813	FDR>0.05
HP1BP3	0.261905	0.530923	FDR>0.05
OXSR1	-0.333333	0.419753	FDR>0.05
TRA2A	-0.0238095	0.955374	FDR>0.05
RPF2	0.238095	0.570156	FDR>0.05
SEPSECS	-0.428571	0.289403	FDR>0.05
CBR4	-0.380952	0.351813	FDR>0.05
P4HTM	-0.357143	0.385121	FDR>0.05
FAM185A	0.380952	0.351813	FDR>0.05
PDGFRB	-0.670671	0.0686927	FDR>0.05
PTPRM	0.714286	0.0465282	FDR<0.05
TSPAN13	0.380952	0.351813	FDR>0.05
DNAJC9	-0.0238095	0.955374	FDR>0.05
ZNF598	-0.404762	0.319889	FDR>0.05
MRPL18			FDR>0.05
ZNF512	0.5	0.207031	FDR>0.05
MME	-0.407193	0.316709	FDR>0.05
UMOD	-0.0359288	0.932691	FDR>0.05
UFL1	0.333333	0.419753	FDR>0.05
APOA1	-0.404762	0.319889	FDR>0.05
XPNPEP3	0.261905	0.530923	FDR>0.05
FBN3	0.0952381	0.822505	FDR>0.05
USP47	0.619048	0.101733	FDR>0.05
SCRN3	0.452381	0.260405	FDR>0.05
DLG1	0.5	0.207031	FDR>0.05
PPP6C	0.214286	0.610344	FDR>0.05
NOL11	0.538932	0.168118	FDR>0.05
UBAC1	0.5	0.207031	FDR>0.05
SULT1C3	0.0824786	0.846053	FDR>0.05
OSBPL1A	0.52381	0.182721	FDR>0.05
ASCC2	-0.452381	0.260405	FDR>0.05
MVB12A	-0.47619	0.232936	FDR>0.05
GC	0.247436	0.554646	FDR>0.05
NOP16	-0.219578	0.601334	FDR>0.05
COG3	-0.309524	0.455645	FDR>0.05
LSP1P1	0.738095	0.0365528	FDR<0.05
MCAM	-0.0952381	0.822505	FDR>0.05
GBE1	-0.0238095	0.955374	FDR>0.05
LAMC1	0.285714	0.492726	FDR>0.05
MAP4K3	-0.690476	0.0579903	FDR>0.05
SLC2A14	0.309524	0.455645	FDR>0.05
SBDS	0.166667	0.693239	FDR>0.05
PAM	-0.214286	0.610344	FDR>0.05
GLT8D2	0.642857	0.0855589	FDR>0.05
TRIP12	-0.238095	0.570156	FDR>0.05
MIB1	-0.714286	0.0465282	FDR<0.05
SMARCE1	0.190476	0.651401	FDR>0.05
OTUD4	0.190476	0.651401	FDR>0.05
NELFA	-0.166667	0.693239	FDR>0.05
BASP1	0.357143	0.385121	FDR>0.05
FAP	-0.595238	0.11953	FDR>0.05
NDUFS1	0.0714286	0.866526	FDR>0.05
ALYREF	-0.571429	0.13896	FDR>0.05
EDC3	-0.714286	0.0465282	FDR<0.05
PCYOX1	0.595238	0.11953	FDR>0.05
SRXN1	0	1	FDR>0.05
TMSB15B	0.52381	0.182721	FDR>0.05
PACSIN3	0.0238095	0.955374	FDR>0.05
CHMP7	0.0952381	0.822505	FDR>0.05
RPS6KB1	0.0714286	0.866526	FDR>0.05
MYO1C	-0.142857	0.735765	FDR>0.05
RHEB	-0.238095	0.570156	FDR>0.05
UBA6	0.666667	0.0709877	FDR>0.05
ORMDL2	0.761905	0.0280049	FDR<0.05
KHDRBS1	0.190476	0.651401	FDR>0.05
RAD23A	0.595238	0.11953	FDR>0.05
RPL6	0.0714286	0.866526	FDR>0.05
DHRS4	-0.214286	0.610344	FDR>0.05
MRPL19	-0.357143	0.385121	FDR>0.05
TPT1	0.309524	0.455645	FDR>0.05
ACSL4	-0.261905	0.530923	FDR>0.05
PPP4R1	-0.642857	0.0855589	FDR>0.05
FAM171A1	-0.0718576	0.86573	FDR>0.05
CAV1	-0.166667	0.693239	FDR>0.05
SF3A3	0.285714	0.492726	FDR>0.05
GATAD2B	-0.333333	0.419753	FDR>0.05
S100A6	0.785714	0.0208151	FDR<0.05
MTX2	-0.571429	0.13896	FDR>0.05
CCT6A	0.142857	0.735765	FDR>0.05
CA2	0.738095	0.0365528	FDR<0.05
CNOT9	0.571429	0.13896	FDR>0.05
NFYB	0.261905	0.530923	FDR>0.05
IRAK2	0.261905	0.530923	FDR>0.05
PSMD14	0.261905	0.530923	FDR>0.05
ITGA11	-0.57735	0.133975	FDR>0.05
DHRS11	-0.0238095	0.955374	FDR>0.05
LEO1	0.571429	0.13896	FDR>0.05
DCTN4	0.309524	0.455645	FDR>0.05
DIABLO	-0.214286	0.610344	FDR>0.05
PAFAH1B2	0.857143	0.00653002	FDR<0.05
NCL	0.0238095	0.955374	FDR>0.05
YTHDC1	0.538932	0.168118	FDR>0.05
RFTN2	-0.571429	0.13896	FDR>0.05
DPH7	-0.357143	0.385121	FDR>0.05
PTGR2	0.666667	0.0709877	FDR>0.05
OXCT1	0.309524	0.455645	FDR>0.05
GIMAP1-GIMAP5	0.904762	0.00200828	FDR<0.05
SCRN1	0.357143	0.385121	FDR>0.05
TRAPPC12	-0.0714286	0.866526	FDR>0.05
EXOSC2	-0.0714286	0.866526	FDR>0.05
ANGPT4	0.414758	0.306912	FDR>0.05
MRRFP1	0.5	0.207031	FDR>0.05
WDR91	0.714286	0.0465282	FDR<0.05
PAH	-0.317568	0.443383	FDR>0.05
TSPO	-0.0238095	0.955374	FDR>0.05
NDUFB7			FDR>0.05
SCFD1	0.214286	0.610344	FDR>0.05
NTPCR	0.380952	0.351813	FDR>0.05
LCP1	0.785714	0.0208151	FDR<0.05
COPS4	-0.238095	0.570156	FDR>0.05
RWDD4	-0.190476	0.651401	FDR>0.05
NCAPH	0.285714	0.492726	FDR>0.05
RAB5B	-0.47619	0.232936	FDR>0.05
MAPRE2	0.0714286	0.866526	FDR>0.05
NFIC	-0.47619	0.232936	FDR>0.05
F10	0.357143	0.385121	FDR>0.05
ARL8A	0.214286	0.610344	FDR>0.05
RHOT1	0	1	FDR>0.05
HK1	0.166667	0.693239	FDR>0.05
NDUFB9	-0.452381	0.260405	FDR>0.05
SUMF2	0	1	FDR>0.05
RPS19	-0.238095	0.570156	FDR>0.05
ANKIB1	-0.261905	0.530923	FDR>0.05
INPP5D	0.619048	0.101733	FDR>0.05
COX20	-0.404762	0.319889	FDR>0.05
BTD	0.619048	0.101733	FDR>0.05
SNX33	0	1	FDR>0.05
PSAT1	0.738095	0.0365528	FDR<0.05
SLC25A20	-0.166667	0.693239	FDR>0.05
APIP	-0.547619	0.160026	FDR>0.05
SLC25A1	-0.285714	0.492726	FDR>0.05
ARL6IP5	-0.714286	0.0465282	FDR<0.05
SRPK2	-0.119763	0.777583	FDR>0.05
ANKFY1	0.0714286	0.866526	FDR>0.05
SMPD4	0.261905	0.530923	FDR>0.05
TXNDC5	0.714286	0.0465282	FDR<0.05
EEF1B2	-0.0952381	0.822505	FDR>0.05
BTK	0.809524	0.0149027	FDR<0.05
PSAP	0.47619	0.232936	FDR>0.05
SLITRK2	0.738095	0.0365528	FDR<0.05
EIF2B5	-0.404762	0.319889	FDR>0.05
LTBP1	-0.190476	0.651401	FDR>0.05
TGS1	-0.452381	0.260405	FDR>0.05
PARP3	0.261905	0.530923	FDR>0.05
ME1	0.047619	0.910849	FDR>0.05
BIN1	0.619048	0.101733	FDR>0.05
SEMA7A	-0.261905	0.530923	FDR>0.05
LIMA1	-0.690476	0.0579903	FDR>0.05
FUBP1	0.238095	0.570156	FDR>0.05
TRAF6	0	1	FDR>0.05
IDH1	-0.119048	0.778886	FDR>0.05
PLTP	-0.52381	0.182721	FDR>0.05
STK38L	0.0952381	0.822505	FDR>0.05
DOCK7	-0.0714286	0.866526	FDR>0.05
SH3BGRL3	0.714286	0.0465282	FDR<0.05
GLDC	0	1	FDR>0.05
XDH	0.809524	0.0149027	FDR<0.05
SLC27A6	0.380952	0.351813	FDR>0.05
COMTD1	0.0952381	0.822505	FDR>0.05
MAP1S	-0.30005	0.470262	FDR>0.05
EIF3J	0.309524	0.455645	FDR>0.05
SYNJ2BP	0.0952381	0.822505	FDR>0.05
NLE1	0.0952381	0.822505	FDR>0.05
FAM114A1	-0.619048	0.101733	FDR>0.05
PNISR	-0.512348	0.194223	FDR>0.05
CRAT	0.619048	0.101733	FDR>0.05
NOL9	0.247436	0.554646	FDR>0.05
SCN3A	-0.219578	0.601334	FDR>0.05
PDGFRA	0.166667	0.693239	FDR>0.05
TOM1	-0.428571	0.289403	FDR>0.05
SELENOT	-0.547619	0.160026	FDR>0.05
HTT	0.357143	0.385121	FDR>0.05
YWHAB	0.309524	0.455645	FDR>0.05
APBB1IP	0.738095	0.0365528	FDR<0.05
PTP4A1	-0.547619	0.160026	FDR>0.05
ADPRHL2	-0.0952381	0.822505	FDR>0.05
POLR2H	-0.619048	0.101733	FDR>0.05
RCOR1	0.5	0.207031	FDR>0.05
PRCP	0.690476	0.0579903	FDR>0.05
DIAPH2	0.608816	0.109181	FDR>0.05
TPM4	0.142857	0.735765	FDR>0.05
HMGB3	0.190476	0.651401	FDR>0.05
LASP1	0.642857	0.0855589	FDR>0.05
TRMT5	-0.619048	0.101733	FDR>0.05
BZW1	-0.404762	0.319889	FDR>0.05
FAM172A	0.380952	0.351813	FDR>0.05
PTK7	0.190476	0.651401	FDR>0.05
SDF2	-0.047619	0.910849	FDR>0.05
ATP6V1D	-0.119048	0.778886	FDR>0.05
CARS2	-0.47619	0.232936	FDR>0.05
ITGA9	-0.404762	0.319889	FDR>0.05
THBS1	-0.333333	0.419753	FDR>0.05
FHL5	0.238095	0.570156	FDR>0.05
UBAP2L	0.238095	0.570156	FDR>0.05
PDK1	0.0952381	0.822505	FDR>0.05
COX6A1	0.714286	0.0465282	FDR<0.05
H2AFY2	0.317168	0.443989	FDR>0.05
PEPD	-0.0952381	0.822505	FDR>0.05
GUCY1A1	0.0359288	0.932691	FDR>0.05
SEC24A	0.380952	0.351813	FDR>0.05
PRPF40A	-0.119048	0.778886	FDR>0.05
DDX17	-0.047619	0.910849	FDR>0.05
RPL3	0.0952381	0.822505	FDR>0.05
BSDC1	-0.119048	0.778886	FDR>0.05
DDX23	0.547619	0.160026	FDR>0.05
YIPF5	-0.238095	0.570156	FDR>0.05
STON1	0.904762	0.00200828	FDR<0.05
YKT6	0.238095	0.570156	FDR>0.05
LYSMD2	0.238095	0.570156	FDR>0.05
BG8	-0.261905	0.530923	FDR>0.05
PHKG1	0.119048	0.778886	FDR>0.05
SYNCRIP	-0.309524	0.455645	FDR>0.05
POLR1C	0.357143	0.385121	FDR>0.05
FLII	0.634335	0.0911627	FDR>0.05
SEC13	0.214286	0.610344	FDR>0.05
RRP12	0.571429	0.13896	FDR>0.05
PAICS	-0.238095	0.570156	FDR>0.05
GYPC	0.571429	0.13896	FDR>0.05
SLC2A1	0.261905	0.530923	FDR>0.05
OAF	-0.714286	0.0465282	FDR<0.05
ARFIP1	0.333333	0.419753	FDR>0.05
UBE3C	0.5	0.207031	FDR>0.05
PSMD12	0.380952	0.351813	FDR>0.05
COPG1	-0.642857	0.0855589	FDR>0.05
PAPLN	-0.57735	0.133975	FDR>0.05
UPF1	0.571429	0.13896	FDR>0.05
PTX3	0.730552	0.0395556	FDR<0.05
PFKM	0.253546	0.544582	FDR>0.05
RNF11	-0.0238095	0.955374	FDR>0.05
CASP7	0.357143	0.385121	FDR>0.05
LRRC20	0.214286	0.610344	FDR>0.05
BAG5	0.327327	0.428692	FDR>0.05
RAB31	-0.309524	0.455645	FDR>0.05
TFAM	0.785714	0.0208151	FDR<0.05
UPP1	0.880952	0.00385032	FDR<0.05
SHROOM2	-0.436436	0.279658	FDR>0.05
NPLOC4	-0.833333	0.0101755	FDR<0.05
COQ3	0.738095	0.0365528	FDR<0.05
ADCY6	-0.0714286	0.866526	FDR>0.05
DHX30	0.0714286	0.866526	FDR>0.05
URB2	-0.0714286	0.866526	FDR>0.05
CPT1A	-0.309524	0.455645	FDR>0.05
MMUT	0	1	FDR>0.05
HMGCL	0.0952381	0.822505	FDR>0.05
PHLDB1	-0.238095	0.570156	FDR>0.05
HSD17B12	0.619048	0.101733	FDR>0.05
DNAJC1	0.261905	0.530923	FDR>0.05
ATP6V1H	0.690476	0.0579903	FDR>0.05
PDS5A	0.47619	0.232936	FDR>0.05
USP5	-0.285714	0.492726	FDR>0.05
USO1	-0.190476	0.651401	FDR>0.05
COQ5	-0.0952381	0.822505	FDR>0.05
PRPF4B	0.285714	0.492726	FDR>0.05
CAMK2G	0.0718576	0.86573	FDR>0.05
PPP2R5A	0.619048	0.101733	FDR>0.05
TRIM7.2			FDR>0.05
CNN3	0.547619	0.160026	FDR>0.05
B2M	0.714286	0.0465282	FDR<0.05
SLC9A3R2	0.571429	0.13896	FDR>0.05
TERF2IP	0.142857	0.735765	FDR>0.05
ISCA1	0.047619	0.910849	FDR>0.05
CARMIL1	0.0238095	0.955374	FDR>0.05
SLC12A7	0.238095	0.570156	FDR>0.05
ENDOG	0.0952381	0.822505	FDR>0.05
AGO2	0.333333	0.419753	FDR>0.05
UBXN6	0.714286	0.0465282	FDR<0.05
TTC28	-0.0714286	0.866526	FDR>0.05
TDRP	-0.441894	0.272991	FDR>0.05
LIG4	-0.545545	0.161938	FDR>0.05
CDKL5	0.0714286	0.866526	FDR>0.05
PMPCA	-0.190476	0.651401	FDR>0.05
CD99	0	1	FDR>0.05
SUCLA2	0.190476	0.651401	FDR>0.05
GMPS	-0.309524	0.455645	FDR>0.05
HEXA	0.381881	0.350541	FDR>0.05
GBP	0	1	FDR>0.05
SERPINA10	-0.218218	0.603645	FDR>0.05
GID8	0.214286	0.610344	FDR>0.05
PGRMC1	0.785714	0.0208151	FDR<0.05
SWAP70	0.714286	0.0465282	FDR<0.05
HYOU1	-0.263478	0.528366	FDR>0.05
UBE2V1	-0.333333	0.419753	FDR>0.05
RAP2C	0	1	FDR>0.05
LIG3	0.547619	0.160026	FDR>0.05
COMMD5	0.238095	0.570156	FDR>0.05
CHMP4B	0.404762	0.319889	FDR>0.05
NUP58	0	1	FDR>0.05
MTMR2	0.658694	0.0756897	FDR>0.05
NOP58	0.285714	0.492726	FDR>0.05
DMAP1	0.247436	0.554646	FDR>0.05
FHL2	0.142857	0.735765	FDR>0.05
FAM114A2	0.452381	0.260405	FDR>0.05
BMP2K	0.619048	0.101733	FDR>0.05
PPM1G	0.238095	0.570156	FDR>0.05
FAM107B	0.833333	0.0101755	FDR<0.05
PGAM5	-0.285714	0.492726	FDR>0.05
TLL2	-0.261905	0.530923	FDR>0.05
IAH1	-0.309524	0.455645	FDR>0.05
UST	0.214286	0.610344	FDR>0.05
AFAP1L2	0.190476	0.651401	FDR>0.05
PABPC4	-0.190476	0.651401	FDR>0.05
CDC5L	0.047619	0.910849	FDR>0.05
SPCS3	0.333333	0.419753	FDR>0.05
MICAL2	0.809524	0.0149027	FDR<0.05
AASS	-0.190476	0.651401	FDR>0.05
ARL8B	-0.142857	0.735765	FDR>0.05
PDLIM7	0.595238	0.11953	FDR>0.05
NEK9	0.333333	0.419753	FDR>0.05
JUP	0.619048	0.101733	FDR>0.05
FRZB	0.571429	0.13896	FDR>0.05
KIAA1217	0.809524	0.0149027	FDR<0.05
SASH3	-0.311383	0.452799	FDR>0.05
MGAT2	0	1	FDR>0.05
EHD3	-0.0952381	0.822505	FDR>0.05
ZADH2	-0.0952381	0.822505	FDR>0.05
GNAQ	0.761905	0.0280049	FDR<0.05
TNS3	-0.136386	0.747429	FDR>0.05
RHOB	0.238095	0.570156	FDR>0.05
RAB43	0.380952	0.351813	FDR>0.05
COX7C	0.0238095	0.955374	FDR>0.05
ETFA	-0.52381	0.182721	FDR>0.05
CMPK2	0.761905	0.0280049	FDR<0.05
LSM14A	-0.428571	0.289403	FDR>0.05
SLC16A1	0.642857	0.0855589	FDR>0.05
SLC7A5	0.857143	0.00653002	FDR<0.05
ECI2	-0.0714286	0.866526	FDR>0.05
EIF3L	0.047619	0.910849	FDR>0.05
NDUFS6	0.238095	0.570156	FDR>0.05
NCK1	-0.428571	0.289403	FDR>0.05
ALG12	-0.547619	0.160026	FDR>0.05
SERPINB1	0.97619	3.31e-05	FDR<0.05
PRKCB	0.904762	0.00200828	FDR<0.05
CDH2	0.380952	0.351813	FDR>0.05
NLRX1	-0.190476	0.651401	FDR>0.05
NDUFAB1	-0.452381	0.260405	FDR>0.05
FKBP15	0.880952	0.00385032	FDR<0.05
HACD2	-0.371264	0.365202	FDR>0.05
MED16	0.333333	0.419753	FDR>0.05
EFL1	0.142857	0.735765	FDR>0.05
EDEM3	0.0714286	0.866526	FDR>0.05
PTPRD	0.0598813	0.887991	FDR>0.05
TMEM33	-0.357143	0.385121	FDR>0.05
SDHA	0.27904	0.503324	FDR>0.05
RBM39	-0.52381	0.182721	FDR>0.05
M6PR	0.142857	0.735765	FDR>0.05
RBMS3	0.238095	0.570156	FDR>0.05
ENOPH1	-0.690476	0.0579903	FDR>0.05
PLEKHA7	-0.335335	0.416792	FDR>0.05
XPO1	-0.642857	0.0855589	FDR>0.05
NNT	-0.0714286	0.866526	FDR>0.05
CD14	0.571429	0.13896	FDR>0.05
VCL	-0.261905	0.530923	FDR>0.05
RNF170	-0.428571	0.289403	FDR>0.05
ABCD2	0.666667	0.0709877	FDR>0.05
FAM3C	0.142857	0.735765	FDR>0.05
GLYR1	-0.357143	0.385121	FDR>0.05
PIT54	0.710285	0.0483489	FDR<0.05
RNPS1	0.0952381	0.822505	FDR>0.05
MTMR12	0.119763	0.777583	FDR>0.05
CYP21A1	0.78052	0.0222718	FDR<0.05
TPP2	-0.404762	0.319889	FDR>0.05
CD99L2	0.309524	0.455645	FDR>0.05
RHBDF1	-0.595238	0.11953	FDR>0.05
PAIP1	0.238095	0.570156	FDR>0.05
PPP2R5E	0.380952	0.351813	FDR>0.05
PDHB	-0.261905	0.530923	FDR>0.05
FMO3	0.428571	0.289403	FDR>0.05
COX11	-0.805118	0.0159046	FDR<0.05
UBE4B	-0.52381	0.182721	FDR>0.05
CEPT1	0.0714286	0.866526	FDR>0.05
LZIC	0.309524	0.455645	FDR>0.05
KDELR2	-0.833333	0.0101755	FDR<0.05
CRISPLD2	0.380952	0.351813	FDR>0.05
TIMM9	-0.380952	0.351813	FDR>0.05
SCUBE1	0.547619	0.160026	FDR>0.05
SRM	0.309524	0.455645	FDR>0.05
TUBGCP2	-0.58554	0.127247	FDR>0.05
PRKD3			FDR>0.05
COL1A1	-0.119048	0.778886	FDR>0.05
FDFT1	-0.0952381	0.822505	FDR>0.05
DMXL1	0.690476	0.0579903	FDR>0.05
TM9SF2	0.142857	0.735765	FDR>0.05
PITHD1	0.428571	0.289403	FDR>0.05
VPS39	0.261905	0.530923	FDR>0.05
STK10	0.809524	0.0149027	FDR<0.05
EFNB1	-0.142857	0.735765	FDR>0.05
STT3B	0.047619	0.910849	FDR>0.05
MOCS3	0.619048	0.101733	FDR>0.05
SLC9A6	0.627376	0.0958914	FDR>0.05
THOC1	-0.0952381	0.822505	FDR>0.05
FBXL20	0.142857	0.735765	FDR>0.05
CMTR1	-0.047619	0.910849	FDR>0.05
LRBA	0.571429	0.13896	FDR>0.05
NAP1L4	-0.0952381	0.822505	FDR>0.05
CASP3	0.309524	0.455645	FDR>0.05
PLA2G6	-0.395217	0.332517	FDR>0.05
AIMP1	0.595238	0.11953	FDR>0.05
EIF2B3	-0.52381	0.182721	FDR>0.05
OLFM3	0.595238	0.11953	FDR>0.05
LRRFIP2	0.452381	0.260405	FDR>0.05
C1H21ORF59	-0.214286	0.610344	FDR>0.05
RRM1	0.428571	0.289403	FDR>0.05
RNF126	0.452381	0.260405	FDR>0.05
CAVIN2	-0.428571	0.289403	FDR>0.05
FXN	0.317168	0.443989	FDR>0.05
LETM1	-0.5	0.207031	FDR>0.05
POR	0.571429	0.13896	FDR>0.05
ASPN	0.190476	0.651401	FDR>0.05
MFN2	-0.0598813	0.887991	FDR>0.05
CARS	-0.761905	0.0280049	FDR<0.05
ERP44	0.214286	0.610344	FDR>0.05
RPRD1A	-0.761905	0.0280049	FDR<0.05
EXTL3	-0.119048	0.778886	FDR>0.05
RNH1	0.404762	0.319889	FDR>0.05
PARP1	-0.166667	0.693239	FDR>0.05
DNAJC5	0.666667	0.0709877	FDR>0.05
ZFP36L1	0.357143	0.385121	FDR>0.05
ANXA7	0.952381	0.0002604	FDR<0.05
RPL23	0.619048	0.101733	FDR>0.05
SLC25A3	-0.0714286	0.866526	FDR>0.05
LAMB2	0.285714	0.492726	FDR>0.05
RPS17	-0.619048	0.101733	FDR>0.05
FILIP1	0.190476	0.651401	FDR>0.05
ERBB2	0.047619	0.910849	FDR>0.05
AvBD9	0.654654	0.0781407	FDR>0.05
BRE	0.047619	0.910849	FDR>0.05
DNAJA2	-0.428571	0.289403	FDR>0.05
DFFA	0.666667	0.0709877	FDR>0.05
KIDINS220	-0.190476	0.651401	FDR>0.05
ARF6	0.0714286	0.866526	FDR>0.05
CIAPIN1	0.142857	0.735765	FDR>0.05
FHL1	0.52381	0.182721	FDR>0.05
EIF2D	0.428571	0.289403	FDR>0.05
RIDA	0.761905	0.0280049	FDR<0.05
TKFC	0.0714286	0.866526	FDR>0.05
DCUN1D5	0.333333	0.419753	FDR>0.05
DNAJC2	-0.119048	0.778886	FDR>0.05
ALDH1L2	-0.218218	0.603645	FDR>0.05
DHRS7B	-0.142857	0.735765	FDR>0.05
HNRNPKL	-0.761905	0.0280049	FDR<0.05
YWHAZ	0.357143	0.385121	FDR>0.05
COPS7B	-0.142857	0.735765	FDR>0.05
MAN1B1			FDR>0.05
GTPBP10	-0.380952	0.351813	FDR>0.05
TOMM70	0.333333	0.419753	FDR>0.05
TMBIM6	0.285714	0.492726	FDR>0.05
EPDR1	0.47619	0.232936	FDR>0.05
EPN2	0.142857	0.735765	FDR>0.05
C5	0.190476	0.651401	FDR>0.05
COX7B	0.119048	0.778886	FDR>0.05
PSPH	-0.47619	0.232936	FDR>0.05
FTH1	0.785714	0.0208151	FDR<0.05
EMC8	-0.166667	0.693239	FDR>0.05
NCF2	0.469295	0.240731	FDR>0.05
NME7	-0.261905	0.530923	FDR>0.05
TMEM43	0.333333	0.419753	FDR>0.05
BPNT1	0.714286	0.0465282	FDR<0.05
FMNL2	-0.333333	0.419753	FDR>0.05
THNSL2	-0.214286	0.610344	FDR>0.05
PRELP	-0.463713	0.247138	FDR>0.05
YIPF1	0.285714	0.492726	FDR>0.05
KRT18			FDR>0.05
VPS35	-0.666667	0.0709877	FDR>0.05
LARS2	0.047619	0.910849	FDR>0.05
TBCK	-0.857143	0.00653002	FDR<0.05
ACSF2	0.690476	0.0579903	FDR>0.05
PMM2	-0.857143	0.00653002	FDR<0.05
RANBP10	0.285714	0.492726	FDR>0.05
PITPNA	0.0952381	0.822505	FDR>0.05
ALOX5	0.333333	0.419753	FDR>0.05
AGFG1	0.47619	0.232936	FDR>0.05
DMGDH	-0.367826	0.370008	FDR>0.05
PTER	0.761905	0.0280049	FDR<0.05
LY75	-0.761905	0.0280049	FDR<0.05
SH3KBP1	-0.166667	0.693239	FDR>0.05
ODF2	0.163663	0.698567	FDR>0.05
GORASP2	0.261905	0.530923	FDR>0.05
HYAL2	0.214286	0.610344	FDR>0.05
VAPB	0.690476	0.0579903	FDR>0.05
XRN2	0.285714	0.492726	FDR>0.05
APOOL	-0.47619	0.232936	FDR>0.05
SAP130	-0.5	0.207031	FDR>0.05
S100A11	0.690476	0.0579903	FDR>0.05
HNRNPM	-0.0714286	0.866526	FDR>0.05
PLEKHF1	0.761905	0.0280049	FDR<0.05
RPL39L	0.309524	0.455645	FDR>0.05
MIA3	0.285714	0.492726	FDR>0.05
HPCAL1	0.571429	0.13896	FDR>0.05
ABL1	0.0686027	0.871773	FDR>0.05
NUP54	-0.380952	0.351813	FDR>0.05
RPL27A	0.238095	0.570156	FDR>0.05
RPL17	0.47619	0.232936	FDR>0.05
PDP1	-0.714286	0.0465282	FDR<0.05
YIPF4	-0.238095	0.570156	FDR>0.05
LAMB1	0.166667	0.693239	FDR>0.05
PACS2	0.547619	0.160026	FDR>0.05
PTPN21	0.666667	0.0709877	FDR>0.05
STX8	0.166667	0.693239	FDR>0.05
RABGGTB	-0.0714286	0.866526	FDR>0.05
BBS2	0.333333	0.419753	FDR>0.05
NEIL1	0.452381	0.260405	FDR>0.05
PIK3CA	0.264979	0.525931	FDR>0.05
TLR7	-0.342914	0.405662	FDR>0.05
WDR92	-0.52381	0.182721	FDR>0.05
MECR	0.5	0.207031	FDR>0.05
PCYT2	-0.52381	0.182721	FDR>0.05
CNOT10	0.619048	0.101733	FDR>0.05
KIF11	0.380952	0.351813	FDR>0.05
PCGF6	-0.880952	0.00385032	FDR<0.05
ADH4	0.142857	0.735765	FDR>0.05
AvBD1	0.218218	0.603645	FDR>0.05
ALDH1A1	0.809524	0.0149027	FDR<0.05
THBS2	-0.761905	0.0280049	FDR<0.05
GSR	-0.904762	0.00200828	FDR<0.05
MRPS35	0.357143	0.385121	FDR>0.05
GPC1	0.547619	0.160026	FDR>0.05
DLAT	0.47619	0.232936	FDR>0.05
HNRNPA3	-0.333333	0.419753	FDR>0.05
PEBP1	0.47619	0.232936	FDR>0.05
DPYSL3	0.690476	0.0579903	FDR>0.05
HARS	0.0952381	0.822505	FDR>0.05
ASAP3	-0.0952381	0.822505	FDR>0.05
ACTR3	0.0238095	0.955374	FDR>0.05
RANBP3	0.642857	0.0855589	FDR>0.05
ZNF687	0.107786	0.79946	FDR>0.05
GNPDA1	0.547619	0.160026	FDR>0.05
FNDC3A	0.428571	0.289403	FDR>0.05
OPA1	0.380952	0.351813	FDR>0.05
CDC37	-0.47619	0.232936	FDR>0.05
FBXW11	-0.166667	0.693239	FDR>0.05
ABHD10	0.238095	0.570156	FDR>0.05
GNG10	0.299407	0.471261	FDR>0.05
NDUFB8	-0.571429	0.13896	FDR>0.05
FMR1	0.619048	0.101733	FDR>0.05
CLMP	-0.452381	0.260405	FDR>0.05
MTIF3	-0.285714	0.492726	FDR>0.05
SCIN	0.285714	0.492726	FDR>0.05
PI4KB	0.119048	0.778886	FDR>0.05
RPS2	0.642857	0.0855589	FDR>0.05
SYK	0.311383	0.452799	FDR>0.05
HSPA8	-0.0952381	0.822505	FDR>0.05
PAF1	0.329775	0.425039	FDR>0.05
SAE1	0.166667	0.693239	FDR>0.05
EOGT	-0.333333	0.419753	FDR>0.05
TNNT1			FDR>0.05
ELP3	0.309524	0.455645	FDR>0.05
ATP6V1E1	0.357143	0.385121	FDR>0.05
TBK1	0.214286	0.610344	FDR>0.05
SLMAP	0.047619	0.910849	FDR>0.05
XYLB	-0.428571	0.289403	FDR>0.05
DCTN2	-0.5	0.207031	FDR>0.05
FSTL1	-0.666667	0.0709877	FDR>0.05
FREM2	0.419169	0.301267	FDR>0.05
AIDA	0.142857	0.735765	FDR>0.05
GFPT2	0.47619	0.232936	FDR>0.05
SLC9A3R1	0.5	0.207031	FDR>0.05
PHYH	0.309524	0.455645	FDR>0.05
GGPS1	0.428571	0.289403	FDR>0.05
HOOK3	-0.431244	0.286073	FDR>0.05
LDLR	0.0238095	0.955374	FDR>0.05
SBF1	-0.333333	0.419753	FDR>0.05
MRPL44	0.428571	0.289403	FDR>0.05
MFF	0.547619	0.160026	FDR>0.05
NUTF2	0.214286	0.610344	FDR>0.05
OSBP	-0.0714286	0.866526	FDR>0.05
SVEP1	-0.52381	0.182721	FDR>0.05
ARL6	-0.047619	0.910849	FDR>0.05
MCCC2L	0.404762	0.319889	FDR>0.05
PROC	0.642857	0.0855589	FDR>0.05
MSRB1	-0.047619	0.910849	FDR>0.05
HSD17B4	-0.214286	0.610344	FDR>0.05
MDH2	-0.357143	0.385121	FDR>0.05
RALA	0.619048	0.101733	FDR>0.05
GPX8	0.251502	0.547943	FDR>0.05
NEK7	0.809524	0.0149027	FDR<0.05
RELL1	0.809524	0.0149027	FDR<0.05
FYB	0.619048	0.101733	FDR>0.05
GMIP	0.619048	0.101733	FDR>0.05
TXNRD2	-0.119048	0.778886	FDR>0.05
MT-ND2	0.190476	0.651401	FDR>0.05
PTPRF	-0.285714	0.492726	FDR>0.05
GSTM2	-0.119048	0.778886	FDR>0.05
RPL23A	0.261905	0.530923	FDR>0.05
NPC1	0.690476	0.0579903	FDR>0.05
EXOC6	-0.595238	0.11953	FDR>0.05
OVA	-0.333333	0.419753	FDR>0.05
NDUFC2	-0.285714	0.492726	FDR>0.05
AIF1L	-0.419169	0.301267	FDR>0.05
ACOX1	0.690476	0.0579903	FDR>0.05
PDCD4	0.404762	0.319889	FDR>0.05
DPT	0.166667	0.693239	FDR>0.05
TP53RK	0.261905	0.530923	FDR>0.05
KANK1	0.238095	0.570156	FDR>0.05
GNB1L			FDR>0.05
ANKRD46	-0.857143	0.00653002	FDR<0.05
MSH2	0.904762	0.00200828	FDR<0.05
SNW1	0.52381	0.182721	FDR>0.05
TM9SF4	-0.214286	0.610344	FDR>0.05
MRPS36	-0.47619	0.232936	FDR>0.05
ROMO1	-0.547619	0.160026	FDR>0.05
KRT75	0.197777	0.638724	FDR>0.05
LAMA1	-0.829515	0.010858	FDR<0.05
ZNF326	0.214286	0.610344	FDR>0.05
EIF3F	0.047619	0.910849	FDR>0.05
TNFAIP8	0.214286	0.610344	FDR>0.05
TMED2	0.142857	0.735765	FDR>0.05
RPS13	0.285714	0.492726	FDR>0.05
HAT1	0.928571	0.000862968	FDR<0.05
DCAF1	0.357143	0.385121	FDR>0.05
SORCS2	0.0952381	0.822505	FDR>0.05
NDUFA6	0	1	FDR>0.05
SMU1	0.166667	0.693239	FDR>0.05
RPL35A	0.5	0.207031	FDR>0.05
DDX54	0.238095	0.570156	FDR>0.05
SLC25A22	-0.380952	0.351813	FDR>0.05
SGTB	0.285714	0.492726	FDR>0.05
RAB11A	0.714286	0.0465282	FDR<0.05
MOSPD2	0.119048	0.778886	FDR>0.05
RPL9	-0.047619	0.910849	FDR>0.05
PTCD3	-0.0824786	0.846053	FDR>0.05
PGRMC2	0.0238095	0.955374	FDR>0.05
GATD3AL1	0.571429	0.13896	FDR>0.05
CLTA	-0.5	0.207031	FDR>0.05
CSDE1			FDR>0.05
TAPBPL	0.52381	0.182721	FDR>0.05
MAPRE1	0	1	FDR>0.05
RIPOR1	-0.547619	0.160026	FDR>0.05
EMILIN2	-0.190476	0.651401	FDR>0.05
D2HGDH	-0.285714	0.492726	FDR>0.05
PDP2	-0.238095	0.570156	FDR>0.05
PTPN11	0.119048	0.778886	FDR>0.05
ACTR2	0.619048	0.101733	FDR>0.05
BUB3	-0.238095	0.570156	FDR>0.05
PDCD6IP	-0.5	0.207031	FDR>0.05
GALNT11	0.119048	0.778886	FDR>0.05
REL	0.738095	0.0365528	FDR<0.05
PIN4	-0.380952	0.351813	FDR>0.05
LANCL1	0.190476	0.651401	FDR>0.05
UBE2N	-0.666667	0.0709877	FDR>0.05
ALDH5A1	0.690476	0.0579903	FDR>0.05
FLNB	-0.119048	0.778886	FDR>0.05
TGFB1I1	-0.595238	0.11953	FDR>0.05
RAB24	-0.347312	0.399264	FDR>0.05
FBLN5	0.5	0.207031	FDR>0.05
LUC7L	-0.714286	0.0465282	FDR<0.05
MRPL15	0.309524	0.455645	FDR>0.05
CEBPB	0.455098	0.257192	FDR>0.05
BTBD11	-0.119048	0.778886	FDR>0.05
JAGN1	-0.419169	0.301267	FDR>0.05
LAMP2	-0.119048	0.778886	FDR>0.05
PPIF	-0.778457	0.0228673	FDR<0.05
FRYL	0.714286	0.0465282	FDR<0.05
MRPS18C	-0.0952381	0.822505	FDR>0.05
GBA2	0.571429	0.13896	FDR>0.05
MCUB	0.238095	0.570156	FDR>0.05
GLA	0.285714	0.492726	FDR>0.05
EFTUD2	-0.166667	0.693239	FDR>0.05
CLMN	0.904762	0.00200828	FDR<0.05
LMAN2L	-0.52381	0.182721	FDR>0.05
ADSS1	0.47619	0.232936	FDR>0.05
ALDH18A1	-0.0238095	0.955374	FDR>0.05
TAX1BP1	0.215573	0.608149	FDR>0.05
PLS1	-0.412393	0.309959	FDR>0.05
TLK1	0.047619	0.910849	FDR>0.05
ZNF330	0.0238095	0.955374	FDR>0.05
TRA2B	0.690476	0.0579903	FDR>0.05
SRPRA	0.0714286	0.866526	FDR>0.05
AOX1	-0.452381	0.260405	FDR>0.05
FBXO44	0.880952	0.00385032	FDR<0.05
ATP23	0.190476	0.651401	FDR>0.05
SAP18	0.0714286	0.866526	FDR>0.05
TARDBP	0.142857	0.735765	FDR>0.05
ERO1B	-0.247436	0.554646	FDR>0.05
PRDX6	0.0952381	0.822505	FDR>0.05
LMNA	-0.452381	0.260405	FDR>0.05
CLPTM1L	-0.214286	0.610344	FDR>0.05
TAMM41	-0.0952381	0.822505	FDR>0.05
CASP8	0.0238095	0.955374	FDR>0.05
ALDH7A1	0.809524	0.0149027	FDR<0.05
ENPP6	0.190476	0.651401	FDR>0.05
H2AFY	0.142857	0.735765	FDR>0.05
GNAI3	0.190476	0.651401	FDR>0.05
LANCL2	0	1	FDR>0.05
ANKS3	0.467074	0.24327	FDR>0.05
LBR	0.047619	0.910849	FDR>0.05
PRADC1	-0.452381	0.260405	FDR>0.05
FEZ2	-0.309524	0.455645	FDR>0.05
NIT2	0.666667	0.0709877	FDR>0.05
NMRK1	0.47619	0.232936	FDR>0.05
MRPS25	0	1	FDR>0.05
GOSR1	-0.166667	0.693239	FDR>0.05
LRRC57	-0.404762	0.319889	FDR>0.05
PLIN2	0.904762	0.00200828	FDR<0.05
PCID2	-0.0714286	0.866526	FDR>0.05
SMG1	0.833333	0.0101755	FDR<0.05
ND5	-0.166667	0.693239	FDR>0.05
VSIG4	-0.0714286	0.866526	FDR>0.05
CDC73	0.690476	0.0579903	FDR>0.05
MRPS31	-0.642857	0.0855589	FDR>0.05
UCK1	-0.261905	0.530923	FDR>0.05
MGST1	0.0952381	0.822505	FDR>0.05
COMMD2	-0.238095	0.570156	FDR>0.05
ALDH9A1	0.119048	0.778886	FDR>0.05
ITGB2	0.761905	0.0280049	FDR<0.05
LRPAP1	0.52381	0.182721	FDR>0.05
PCK2	0.0952381	0.822505	FDR>0.05
CYBB	0.714286	0.0465282	FDR<0.05
DTNA	0.261905	0.530923	FDR>0.05
SNX27	0.166667	0.693239	FDR>0.05
CYTH1			FDR>0.05
CRYL1	0.119048	0.778886	FDR>0.05
CRIP1	0.547619	0.160026	FDR>0.05
AP1S2	-0.333333	0.419753	FDR>0.05
CERS5	-0.0714286	0.866526	FDR>0.05
KIF13A	0.101469	0.811047	FDR>0.05
RPL7A	0.285714	0.492726	FDR>0.05
LAP3	-0.119048	0.778886	FDR>0.05
PLEKHA1	0.0238095	0.955374	FDR>0.05
PPP4R2	-0.404762	0.319889	FDR>0.05
PLCD1	-0.571429	0.13896	FDR>0.05
EBF1	0.167668	0.691465	FDR>0.05
ARSJ	0.119048	0.778886	FDR>0.05
AHCY	0.642857	0.0855589	FDR>0.05
FAT1	0.0238095	0.955374	FDR>0.05
CHP1	0.309524	0.455645	FDR>0.05
ARF1	0.761905	0.0280049	FDR<0.05
FARSA	0.5	0.207031	FDR>0.05
KRT6A	-0.0359288	0.932691	FDR>0.05
CKMT1B	-0.809524	0.0149027	FDR<0.05
EIF5	0.642857	0.0855589	FDR>0.05
CUL2	-0.166667	0.693239	FDR>0.05
MMP15	0.142857	0.735765	FDR>0.05
PRKRIP1	0.52381	0.182721	FDR>0.05
WDR36	0.357143	0.385121	FDR>0.05
SLAIN2	0.452381	0.260405	FDR>0.05
SERBP1	0.142857	0.735765	FDR>0.05
CRKL	-0.785714	0.0208151	FDR<0.05
ELL	-0.285714	0.492726	FDR>0.05
NPC2	-0.333333	0.419753	FDR>0.05
MRPL1	-0.452381	0.260405	FDR>0.05
AAK1	-0.547619	0.160026	FDR>0.05
TGFB1	-0.57735	0.133975	FDR>0.05
CKB	0.928571	0.000862968	FDR<0.05
TIMM50	-0.732589	0.0387306	FDR<0.05
ZNF277	-0.214286	0.610344	FDR>0.05
UQCRC1	0.52381	0.182721	FDR>0.05
ESD	-0.0238095	0.955374	FDR>0.05
ARPC2	0.452381	0.260405	FDR>0.05
IMP4	0.0952381	0.822505	FDR>0.05
BAG3	0.857143	0.00653002	FDR<0.05
SMYD5	0.119048	0.778886	FDR>0.05
NCLN	0.52381	0.182721	FDR>0.05
EEF2	-0.0714286	0.866526	FDR>0.05
RBM22	-0.0718576	0.86573	FDR>0.05
CERT1	0.347312	0.399264	FDR>0.05
NMD3	0.285714	0.492726	FDR>0.05
ALG2	0.380952	0.351813	FDR>0.05
DAPK1	0.571429	0.13896	FDR>0.05
ANK1	0.238095	0.570156	FDR>0.05
C9orf78	-0.0952381	0.822505	FDR>0.05
TIMM44	-0.285714	0.492726	FDR>0.05
ENTPD5	-0.285714	0.492726	FDR>0.05
COQ4	-0.047619	0.910849	FDR>0.05
SPART	-0.119048	0.778886	FDR>0.05
INTS11	0.595238	0.11953	FDR>0.05
EIF3D	-0.166667	0.693239	FDR>0.05
LTA4H	-0.404762	0.319889	FDR>0.05
VMO1			FDR>0.05
SNRPD1	-0.047619	0.910849	FDR>0.05
SLC25A19	0.558081	0.150568	FDR>0.05
IMPDH2	0.047619	0.910849	FDR>0.05
MTM1			FDR>0.05
ENAH	0.833333	0.0101755	FDR<0.05
CD44	0.952381	0.0002604	FDR<0.05
PBXIP1	0.738095	0.0365528	FDR<0.05
SLC25A17	-0.833333	0.0101755	FDR<0.05
MICU2	0.238095	0.570156	FDR>0.05
PKN2	-0.214286	0.610344	FDR>0.05
TARSL2	-0.047619	0.910849	FDR>0.05
CNN1	0.642857	0.0855589	FDR>0.05
MFAP5	0.404762	0.319889	FDR>0.05
RAC1	0.261905	0.530923	FDR>0.05
MARCKSL1	0.119048	0.778886	FDR>0.05
ANTXRL	-0.0238095	0.955374	FDR>0.05
FKBP4	-0.357143	0.385121	FDR>0.05
TMTC3	-0.285714	0.492726	FDR>0.05
CISD2	-0.738095	0.0365528	FDR<0.05
TRMT61B	-0.0952381	0.822505	FDR>0.05
ZFAND1	0.0952381	0.822505	FDR>0.05
PLEKHM2	-0.119048	0.778886	FDR>0.05
EIF2S1	0.119048	0.778886	FDR>0.05
RGP1	-0.547619	0.160026	FDR>0.05
CHD1L	0	1	FDR>0.05
RC3H1	-0.261905	0.530923	FDR>0.05
ANK3	0.142857	0.735765	FDR>0.05
LCLAT1	0.380952	0.351813	FDR>0.05
CYP46A1	-0.0952381	0.822505	FDR>0.05
VTN	-0.0952381	0.822505	FDR>0.05
ZP3	0.380952	0.351813	FDR>0.05
SIRT5	0.0238095	0.955374	FDR>0.05
TDRD3	0.0952381	0.822505	FDR>0.05
NAMPTP1	0.119048	0.778886	FDR>0.05
ACOD1	0.223607	0.594503	FDR>0.05
RPRD2	0	1	FDR>0.05
HCRTR2			FDR>0.05
DPH5	0.642857	0.0855589	FDR>0.05
CLN5	-0.047619	0.910849	FDR>0.05
PDE12	-0.380952	0.351813	FDR>0.05
CBFB	0.714286	0.0465282	FDR<0.05
QSER1	0.190476	0.651401	FDR>0.05
MAPK11	-0.5	0.207031	FDR>0.05
SMIM20	-0.309524	0.455645	FDR>0.05
TSNAX	-0.666667	0.0709877	FDR>0.05
GBF1	0.595238	0.11953	FDR>0.05
ADD1	0.690476	0.0579903	FDR>0.05
XPNPEP1	0.452381	0.260405	FDR>0.05
SMO	-0.190476	0.651401	FDR>0.05
ATP2B1	0.571429	0.13896	FDR>0.05
PCK1	0.238095	0.570156	FDR>0.05
AP1G1	0.29277	0.481618	FDR>0.05
AARSD1	0.238095	0.570156	FDR>0.05
PLD1	0	1	FDR>0.05
C5H11ORF96	-0.714286	0.0465282	FDR<0.05
RUNX2	0.143715	0.734221	FDR>0.05
GOLGA3	-0.190476	0.651401	FDR>0.05
NDUFS3	-0.214286	0.610344	FDR>0.05
ACE	-0.714286	0.0465282	FDR<0.05
SNRPF	-0.238095	0.570156	FDR>0.05
CAPZA1	0.166667	0.693239	FDR>0.05
NUMB	0.263478	0.528366	FDR>0.05
TBL1XR1	-0.357143	0.385121	FDR>0.05
LUZP1	-0.261905	0.530923	FDR>0.05
RAPGEF2	0.57735	0.133975	FDR>0.05
NAXD	0.47619	0.232936	FDR>0.05
DCAF7	0.763763	0.027396	FDR<0.05
PLEKHA8	0.404762	0.319889	FDR>0.05
GNG12	-0.642857	0.0855589	FDR>0.05
KDM2A	-0.215573	0.608149	FDR>0.05
BCL10	0.309524	0.455645	FDR>0.05
STK38	-0.0238095	0.955374	FDR>0.05
LRRC17	0.142857	0.735765	FDR>0.05
FLRT2	0.190476	0.651401	FDR>0.05
PHYKPL	-0.238095	0.570156	FDR>0.05
GNS	-0.166667	0.693239	FDR>0.05
NPEPL1	0.0714286	0.866526	FDR>0.05
DPP7	0.690476	0.0579903	FDR>0.05
SCAMP2	0.214286	0.610344	FDR>0.05
HDAC1	-0.47619	0.232936	FDR>0.05
METTL14	0.0714286	0.866526	FDR>0.05
RAB15	0.52381	0.182721	FDR>0.05
OTUB1			FDR>0.05
RAB6A	0.619048	0.101733	FDR>0.05
NCAPD2	0.642857	0.0855589	FDR>0.05
ZDHHC3	-0.0952381	0.822505	FDR>0.05
GDI1	-0.0952381	0.822505	FDR>0.05
SMIM12	-0.380952	0.351813	FDR>0.05
SHC1	-0.285714	0.492726	FDR>0.05
FLOT1	-0.666667	0.0709877	FDR>0.05
CUX1	-0.0714286	0.866526	FDR>0.05
CRIM1	-0.238095	0.570156	FDR>0.05
SH3GL3	0.365963	0.372625	FDR>0.05
APEH	0.119048	0.778886	FDR>0.05
ENTPD1	-0.357143	0.385121	FDR>0.05
ARPC1B	0.666667	0.0709877	FDR>0.05
ARPC1A	0.214286	0.610344	FDR>0.05
HSPA5	-0.452381	0.260405	FDR>0.05
TGFBRAP1	-0.285714	0.492726	FDR>0.05
FOCAD	-0.0952381	0.822505	FDR>0.05
LRRN4	0.0238095	0.955374	FDR>0.05
EVL	0.428571	0.289403	FDR>0.05
C5H14ORF169	0.333333	0.419753	FDR>0.05
MRPL50	-0.52381	0.182721	FDR>0.05
RPL15	0.809524	0.0149027	FDR<0.05
DYNC1H1	0.452381	0.260405	FDR>0.05
AP4B1	0.261905	0.530923	FDR>0.05
HEATR5B	-0.761905	0.0280049	FDR<0.05
EPB41L3	-0.166667	0.693239	FDR>0.05
KIAA0907	0.247436	0.554646	FDR>0.05
PSME3	-0.404762	0.319889	FDR>0.05
RALGAPA1	0.714286	0.0465282	FDR<0.05
HSPG2	0.0238095	0.955374	FDR>0.05
RPL14	0.619048	0.101733	FDR>0.05
NBAS	0.299407	0.471261	FDR>0.05
PSMC1	-0.0238095	0.955374	FDR>0.05
DYSF	-0.261905	0.530923	FDR>0.05
GCHFR	0.634183	0.0912646	FDR>0.05
CTSZ	-0.404762	0.319889	FDR>0.05
MRPS23	0	1	FDR>0.05
MIF	0.833333	0.0101755	FDR<0.05
PSIP1	0.380952	0.351813	FDR>0.05
UBE2J1	0.547619	0.160026	FDR>0.05
PHF14	0.404762	0.319889	FDR>0.05
SRPK1	0.0238095	0.955374	FDR>0.05
LIMS2	0.333333	0.419753	FDR>0.05
PPP2R5D	0.0718576	0.86573	FDR>0.05
SARNP	-0.684917	0.0608858	FDR>0.05
LPIN2	-0.190476	0.651401	FDR>0.05
STX5	0.880952	0.00385032	FDR<0.05
CTSEAL	0.52381	0.182721	FDR>0.05
SFXN2	0.261905	0.530923	FDR>0.05
STAT1	0.642857	0.0855589	FDR>0.05
TRAM1L1	-0.285714	0.492726	FDR>0.05
SMTNL2	-0.380952	0.351813	FDR>0.05
TSTA3	-0.857143	0.00653002	FDR<0.05
KPNA2	0.904762	0.00200828	FDR<0.05
STAT3	-0.190476	0.651401	FDR>0.05
AKR1B10	0.47619	0.232936	FDR>0.05
ETF1	-0.547619	0.160026	FDR>0.05
LRRC8A	0.238095	0.570156	FDR>0.05
PAK1	-0.0714286	0.866526	FDR>0.05
HPD	-0.862489	0.00584863	FDR<0.05
ELAVL1	0.261905	0.530923	FDR>0.05
WDR82	0.380952	0.351813	FDR>0.05
ASS1	0.880952	0.00385032	FDR<0.05
PIK3C2A	0.761905	0.0280049	FDR<0.05
SESTD1	-0.0359288	0.932691	FDR>0.05
SUGP1	0.219578	0.601334	FDR>0.05
SLC25A6	0.47619	0.232936	FDR>0.05
EXT1	0.047619	0.910849	FDR>0.05
HIBADH	0.666667	0.0709877	FDR>0.05
PMPCB	0.0952381	0.822505	FDR>0.05
NUMA1	-0.619048	0.101733	FDR>0.05
PLOD1	-0.327327	0.428692	FDR>0.05
CALR	0	1	FDR>0.05
FCHSD2	0.0714286	0.866526	FDR>0.05
TLDC1	-0.119048	0.778886	FDR>0.05
DNPEP	-0.333333	0.419753	FDR>0.05
SH3PXD2A	-0.296153	0.476327	FDR>0.05
LCMT2	-0.0824786	0.846053	FDR>0.05
UBE2A	0.0714286	0.866526	FDR>0.05
AK2	0.047619	0.910849	FDR>0.05
NDC1	0.357143	0.385121	FDR>0.05
VAT1	0.404762	0.319889	FDR>0.05
PACSIN2	-0.166667	0.693239	FDR>0.05
ARFGAP1	-0.166667	0.693239	FDR>0.05
C9orf64	-0.714286	0.0465282	FDR<0.05
ABAT	-0.547619	0.160026	FDR>0.05
CTSC	0.880952	0.00385032	FDR<0.05
SNX32	0.119048	0.778886	FDR>0.05
CLASP2	0.0598813	0.887991	FDR>0.05
POLR1E	0.190476	0.651401	FDR>0.05
SAAL1			FDR>0.05
NDUFV3	0.642857	0.0855589	FDR>0.05
VRK1	-0.190476	0.651401	FDR>0.05
NECAP2	0.761905	0.0280049	FDR<0.05
TJP2	0.463553	0.247323	FDR>0.05
SMCHD1	0.166667	0.693239	FDR>0.05
IKBKB	-0.309524	0.455645	FDR>0.05
TTC4	-0.47619	0.232936	FDR>0.05
C4	-0.0824786	0.846053	FDR>0.05
SH3GLB2	-0.309524	0.455645	FDR>0.05
STX16	0.227549	0.587845	FDR>0.05
ACSS3	0.809524	0.0149027	FDR<0.05
EPB41	0.833333	0.0101755	FDR<0.05
MRAS	0.190476	0.651401	FDR>0.05
RNPEP	-0.190476	0.651401	FDR>0.05
SFXN4	0.690476	0.0579903	FDR>0.05
NCKAP1L	0.738095	0.0365528	FDR<0.05
CAP2	-0.357143	0.385121	FDR>0.05
SCAMP3	-0.738095	0.0365528	FDR<0.05
ACAP3	0.592306	0.121835	FDR>0.05
TRAIL-LIKE	-0.690476	0.0579903	FDR>0.05
MYO9A	0.233805	0.57733	FDR>0.05
ANKRD44	0.261905	0.530923	FDR>0.05
ANKHD1	0.142857	0.735765	FDR>0.05
IGF2R	-0.714286	0.0465282	FDR<0.05
TBC1D24	-0.357143	0.385121	FDR>0.05
FHL3	-0.428571	0.289403	FDR>0.05
ATL1	0.261905	0.530923	FDR>0.05
NCKIPSD	-0.380952	0.351813	FDR>0.05
MSI2	-0.309524	0.455645	FDR>0.05
EXOC3	-0.357143	0.385121	FDR>0.05
DDOST	0.47619	0.232936	FDR>0.05
SELENOM	0.619048	0.101733	FDR>0.05
ATP1A1	-0.166667	0.693239	FDR>0.05
OTUD6A	-0.547619	0.160026	FDR>0.05
FAR2	0.333333	0.419753	FDR>0.05
SF3B6	-0.190476	0.651401	FDR>0.05
PALM2AKAP2	-0.047619	0.910849	FDR>0.05
CPLX1	-0.119048	0.778886	FDR>0.05
AAAS	-0.357143	0.385121	FDR>0.05
CASC4	-0.214286	0.610344	FDR>0.05
SPCS1	0.547619	0.160026	FDR>0.05
RNF123	0.333333	0.419753	FDR>0.05
TBCC			FDR>0.05
SLC38A10	-0.5	0.207031	FDR>0.05
PDXP	-0.0952381	0.822505	FDR>0.05
BPGM	0.428571	0.289403	FDR>0.05
SGCD	-0.119048	0.778886	FDR>0.05
PTPRS	0.47619	0.232936	FDR>0.05
TCEB1	-0.047619	0.910849	FDR>0.05
CYP39A1	-0.404762	0.319889	FDR>0.05
DNAJC7	0.404762	0.319889	FDR>0.05
ACYP2	0.690476	0.0579903	FDR>0.05
HEATR3	0.109109	0.797039	FDR>0.05
DOCK9	0	1	FDR>0.05
PUDP	0.166667	0.693239	FDR>0.05
EMP2	-0.155691	0.712762	FDR>0.05
VSNL1	-0.309524	0.455645	FDR>0.05
TIPRL	-0.309524	0.455645	FDR>0.05
PSMA4	-0.309524	0.455645	FDR>0.05
SMG6	0.0714286	0.866526	FDR>0.05
PPTC7	0.190476	0.651401	FDR>0.05
NIPSNAP1	-0.0952381	0.822505	FDR>0.05
WDR3	0.142857	0.735765	FDR>0.05
STX7	0.47619	0.232936	FDR>0.05
SOGA1			FDR>0.05
RBBP7	-0.190476	0.651401	FDR>0.05
DSG2	0.119048	0.778886	FDR>0.05
NRP1	-0.166667	0.693239	FDR>0.05
ACAD9	-0.690476	0.0579903	FDR>0.05
RPL35	0.142857	0.735765	FDR>0.05
HSPA12A	0.238095	0.570156	FDR>0.05
RHCE			FDR>0.05
SRSF5A	-0.380952	0.351813	FDR>0.05
GOT1	-0.261905	0.530923	FDR>0.05
DLG3	-0.190476	0.651401	FDR>0.05
MAP2K4	0.047619	0.910849	FDR>0.05
ZMIZ1	-0.619048	0.101733	FDR>0.05
STIP1	0.218218	0.603645	FDR>0.05
DCUN1D2	0	1	FDR>0.05
PDIA5	-0.595238	0.11953	FDR>0.05
NAA20	-0.52381	0.182721	FDR>0.05
TBC1D4	0.761905	0.0280049	FDR<0.05
RAP2A	0.166667	0.693239	FDR>0.05
DFNA5	0.547619	0.160026	FDR>0.05
RBMXL1	0.0952381	0.822505	FDR>0.05
IL16	0.761905	0.0280049	FDR<0.05
BCCIP	0.214286	0.610344	FDR>0.05
RBM8A	0.218218	0.603645	FDR>0.05
PPIA	0.357143	0.385121	FDR>0.05
RAB1B	0.0952381	0.822505	FDR>0.05
NR3C1	-0.47619	0.232936	FDR>0.05
SERHL	-0.0272772	0.948881	FDR>0.05
HPRT1	-0.190476	0.651401	FDR>0.05
RAB5A	-0.309524	0.455645	FDR>0.05
CDK9	0.357143	0.385121	FDR>0.05
DOHH	0.452381	0.260405	FDR>0.05
RAB27A	-0.166667	0.693239	FDR>0.05
TIAL1	-0.761905	0.0280049	FDR<0.05
SCAMP1	0.285714	0.492726	FDR>0.05
RRS1	0.642857	0.0855589	FDR>0.05
SF3B1	0.0952381	0.822505	FDR>0.05
SHROOM3	-0.0824786	0.846053	FDR>0.05
NPRL3	-0.333333	0.419753	FDR>0.05
PHKB	-0.0714286	0.866526	FDR>0.05
ATP9B	-0.761905	0.0280049	FDR<0.05
RBM15	-0.166667	0.693239	FDR>0.05
UCHL1	0.714286	0.0465282	FDR<0.05
RPS8	0.52381	0.182721	FDR>0.05
AGT			FDR>0.05
NHSL2	0.203596	0.628675	FDR>0.05
TACC3	0.164888	0.696394	FDR>0.05
CANX	0.142857	0.735765	FDR>0.05
SRRM1	-0.380952	0.351813	FDR>0.05
PISD	-0.428571	0.289403	FDR>0.05
SLC12A2	0.428571	0.289403	FDR>0.05
TWF2	0.047619	0.910849	FDR>0.05
NUB1	-0.0952381	0.822505	FDR>0.05
MRTO4	0.0238095	0.955374	FDR>0.05
MICAL1	0.571429	0.13896	FDR>0.05
METTL7A	-0.333333	0.419753	FDR>0.05
PCNA	0.47619	0.232936	FDR>0.05
ARFIP2	-0.047619	0.910849	FDR>0.05
CCT7	-0.0238095	0.955374	FDR>0.05
NDUFA1	-0.333333	0.419753	FDR>0.05
RPL8	0.357143	0.385121	FDR>0.05
PTGR1	0.5	0.207031	FDR>0.05
SSRP1	0.119048	0.778886	FDR>0.05
PPP1R21	0.0714286	0.866526	FDR>0.05
CSE1L	0.5	0.207031	FDR>0.05
AFTPH	-0.047619	0.910849	FDR>0.05
ALB	0.238095	0.570156	FDR>0.05
PRPSAP2	-0.309524	0.455645	FDR>0.05
PRKD1	0	1	FDR>0.05
SQLE	0.595238	0.11953	FDR>0.05
MIB2	-0.190476	0.651401	FDR>0.05
PCSK5	-0.333333	0.419753	FDR>0.05
PSMA5	0.404762	0.319889	FDR>0.05
LYZ	-0.190476	0.651401	FDR>0.05
RALBP1	-0.142857	0.735765	FDR>0.05
DPH1	-0.0714286	0.866526	FDR>0.05
WTAP	0.047619	0.910849	FDR>0.05
SFRP4	-0.0238095	0.955374	FDR>0.05
ZC3H14	0.309524	0.455645	FDR>0.05
SNRPGP15	-0.142857	0.735765	FDR>0.05
SEC11A	0.261905	0.530923	FDR>0.05
GXYLT1	0.428571	0.289403	FDR>0.05
MED28	0.0238095	0.955374	FDR>0.05
MPST	-0.52381	0.182721	FDR>0.05
ALDH8A1	-0.57735	0.133975	FDR>0.05
MYDGF	-0.380952	0.351813	FDR>0.05
LSM8	-0.0952381	0.822505	FDR>0.05
ARF4	0.238095	0.570156	FDR>0.05
IL1RAP	0.166667	0.693239	FDR>0.05
XPOT	0.047619	0.910849	FDR>0.05
VIRMA	-0.0714286	0.866526	FDR>0.05
TNPO1	0.47619	0.232936	FDR>0.05
STRN3	-0.0238095	0.955374	FDR>0.05
CDK14	0.28743	0.490015	FDR>0.05
PRKAA1	-0.166667	0.693239	FDR>0.05
RAB3GAP1	0.142857	0.735765	FDR>0.05
SSR1	0.809524	0.0149027	FDR<0.05
BNIP1	-0.0952381	0.822505	FDR>0.05
MRPL27	0.190476	0.651401	FDR>0.05
ARHGAP17	0.142857	0.735765	FDR>0.05
MEMO1	-0.0952381	0.822505	FDR>0.05
ARHGAP45	0.785714	0.0208151	FDR<0.05
DCTN5	-0.355142	0.38798	FDR>0.05
LRRC59	-0.857143	0.00653002	FDR<0.05
SIGMAR1	0.190476	0.651401	FDR>0.05
BD7	0.670671	0.0686927	FDR>0.05
KPNB1	-0.238095	0.570156	FDR>0.05
MPC2	-0.738095	0.0365528	FDR<0.05
POFUT2	0.880952	0.00385032	FDR<0.05
UQCRC2	0.166667	0.693239	FDR>0.05
ACAD11	0.809524	0.0149027	FDR<0.05
NAV1	0.380952	0.351813	FDR>0.05
GALC	-0.119048	0.778886	FDR>0.05
WBP2NL	0.038051	0.928723	FDR>0.05
C8H1orf27	0.610789	0.107721	FDR>0.05
DNMBP	-0.0952381	0.822505	FDR>0.05
ILF2	-0.0714286	0.866526	FDR>0.05
GGH	0.571429	0.13896	FDR>0.05
HNRNPAB	0.214286	0.610344	FDR>0.05
LTN1	0.690476	0.0579903	FDR>0.05
LBFABP	0.290619	0.484994	FDR>0.05
MARK1	0.428571	0.289403	FDR>0.05
CEBPZ	0.428571	0.289403	FDR>0.05
ACAD8	-0.047619	0.910849	FDR>0.05
ANGPTL2	0.547619	0.160026	FDR>0.05
C2CD2	-0.714286	0.0465282	FDR<0.05
TRAM2	0.0238095	0.955374	FDR>0.05
SEC61A2	0.190476	0.651401	FDR>0.05
DBI	0.404762	0.319889	FDR>0.05
XXYLT1	0.333333	0.419753	FDR>0.05
SDR16C5	0	1	FDR>0.05
HBE	0.380952	0.351813	FDR>0.05
NUDT1	0.52381	0.182721	FDR>0.05
POU2F1	0.380952	0.351813	FDR>0.05
CHORDC1	0.119048	0.778886	FDR>0.05
ETFDH	0.0714286	0.866526	FDR>0.05
TXN	0.666667	0.0709877	FDR>0.05
CTH	0.309524	0.455645	FDR>0.05
CYFIP2	0.545545	0.161938	FDR>0.05
TBL2	0.404762	0.319889	FDR>0.05
RPLP2	-0.238095	0.570156	FDR>0.05
SPHK1	0.238095	0.570156	FDR>0.05
FN3KRP	0.238095	0.570156	FDR>0.05
RAB11B	0.166667	0.693239	FDR>0.05
SELENOS	-0.214286	0.610344	FDR>0.05
EPS15	0.642857	0.0855589	FDR>0.05
SGTA	0.619048	0.101733	FDR>0.05
NAA25	0.119048	0.778886	FDR>0.05
UQCRQ	-0.428571	0.289403	FDR>0.05
GPX1	-0.0824786	0.846053	FDR>0.05
ATG7	-0.428571	0.289403	FDR>0.05
DAB2	0.190476	0.651401	FDR>0.05
COL8A1	0.0238095	0.955374	FDR>0.05
GPCPD1	0.785714	0.0208151	FDR<0.05
KRT17	0.690476	0.0579903	FDR>0.05
KRT14	0	1	FDR>0.05
SBNO1	0.428571	0.289403	FDR>0.05
MAOA	0.47619	0.232936	FDR>0.05
ATP1B3	0.261905	0.530923	FDR>0.05
DNAJA4	0.404762	0.319889	FDR>0.05
SGK3	0.666667	0.0709877	FDR>0.05
UPF2	0.952381	0.0002604	FDR<0.05
GIPC1	0	1	FDR>0.05
MRPS5	-0.52381	0.182721	FDR>0.05
VLDLR	0.190476	0.651401	FDR>0.05
FAM98A	0	1	FDR>0.05
TTR	0.52381	0.182721	FDR>0.05
SNTA1	-0.452381	0.260405	FDR>0.05
PCDH18	0.309524	0.455645	FDR>0.05
KIF5B	0.0238095	0.955374	FDR>0.05
TBCD	-0.0238095	0.955374	FDR>0.05
ADD3	0.47619	0.232936	FDR>0.05
FKBP8	-0.714286	0.0465282	FDR<0.05
CCDC102A	0.833333	0.0101755	FDR<0.05
EPRS	-0.119048	0.778886	FDR>0.05
SCRN2	-0.142857	0.735765	FDR>0.05
RAB3A	0.666667	0.0709877	FDR>0.05
TST	0.214286	0.610344	FDR>0.05
RANBP1	0	1	FDR>0.05
IGFBP7	0.666667	0.0709877	FDR>0.05
SPTLC2	-0.404762	0.319889	FDR>0.05
HNMT	0.285714	0.492726	FDR>0.05
PTPN9	-0.357143	0.385121	FDR>0.05
DPY30	-0.47619	0.232936	FDR>0.05
COPS2	-0.0952381	0.822505	FDR>0.05
NOL6	0.52381	0.182721	FDR>0.05
RIC1	-0.47619	0.232936	FDR>0.05
EIF3G	0.238095	0.570156	FDR>0.05
TATDN1	-0.238095	0.570156	FDR>0.05
RAB28	-0.0238095	0.955374	FDR>0.05
HMGB1	0.47619	0.232936	FDR>0.05
MFSD12	0.52381	0.182721	FDR>0.05
CPSF6	0	1	FDR>0.05
ATXN1	-0.142857	0.735765	FDR>0.05
MAN2B2	0.238095	0.570156	FDR>0.05
HK3	0.337919	0.412983	FDR>0.05
XRCC5	-0.333333	0.419753	FDR>0.05
TCEA1	0.761905	0.0280049	FDR<0.05
SNRPB2	-0.595238	0.11953	FDR>0.05
NUDT7	0.142857	0.735765	FDR>0.05
PFKFB2	0.595238	0.11953	FDR>0.05
SLC30A9	0.571429	0.13896	FDR>0.05
PITRM1	-0.119048	0.778886	FDR>0.05
ERGIC1	0.238095	0.570156	FDR>0.05
NDRG4	0.538932	0.168118	FDR>0.05
NHLRC3	-0.0952381	0.822505	FDR>0.05
USP10			FDR>0.05
ANOS1	-0.227549	0.587845	FDR>0.05
MAPKAPK2	0.833333	0.0101755	FDR<0.05
MTSS1	-0.0952381	0.822505	FDR>0.05
GPR107	0	1	FDR>0.05
RGS10	-0.380952	0.351813	FDR>0.05
HSPA9	-0.809524	0.0149027	FDR<0.05
EHMT1	-0.309524	0.455645	FDR>0.05
RPS23	0.642857	0.0855589	FDR>0.05
CDKN2AIP	-0.0731925	0.863253	FDR>0.05
SNX7	-0.166667	0.693239	FDR>0.05
RTCB	0.190476	0.651401	FDR>0.05
RRAGC	-0.380952	0.351813	FDR>0.05
USP25	0.0238095	0.955374	FDR>0.05
PPL	0	1	FDR>0.05
RPS6	-0.119048	0.778886	FDR>0.05
NEXN	0.142857	0.735765	FDR>0.05
TNFAIP2	0.380952	0.351813	FDR>0.05
WDFY3	-0.714286	0.0465282	FDR<0.05
CSF1R	0.309524	0.455645	FDR>0.05
LAMTOR2	0.238095	0.570156	FDR>0.05
APBB1	-0.261905	0.530923	FDR>0.05
MRI1			FDR>0.05
NCF1C	0.730552	0.0395556	FDR<0.05
MAPT	-0.0818317	0.847249	FDR>0.05
CRELD1	-0.0952381	0.822505	FDR>0.05
DCXR	0.785714	0.0208151	FDR<0.05
ITGA6	-0.214286	0.610344	FDR>0.05
ANO6	0.404762	0.319889	FDR>0.05
PARP12	0.452381	0.260405	FDR>0.05
GPALPP1	0.785714	0.0208151	FDR<0.05
GALNT1	0.857143	0.00653002	FDR<0.05
OSBPL6	0.738095	0.0365528	FDR<0.05
LARP1	-0.47619	0.232936	FDR>0.05
NR2C2	-0.215622	0.608065	FDR>0.05
HEXB	0.904762	0.00200828	FDR<0.05
MCU	-0.309524	0.455645	FDR>0.05
DHCR24	0.238095	0.570156	FDR>0.05
MAP2K5	-0.038051	0.928723	FDR>0.05
TGM2	-0.309524	0.455645	FDR>0.05
SMAD5	0.714286	0.0465282	FDR<0.05
YARS	-0.166667	0.693239	FDR>0.05
FZD1			FDR>0.05
NID1	0.0952381	0.822505	FDR>0.05
MED22	0.89822	0.0024388	FDR<0.05
MIER1	-0.309524	0.455645	FDR>0.05
CDK18	-0.380952	0.351813	FDR>0.05
AP3S2	-0.166667	0.693239	FDR>0.05
FGR	0.309524	0.455645	FDR>0.05
UQCC1	0.238095	0.570156	FDR>0.05
AKT1	-0.190476	0.651401	FDR>0.05
SERPIND1	-0.357143	0.385121	FDR>0.05
LNPEP	0.190476	0.651401	FDR>0.05
MSRB3	0.0952381	0.822505	FDR>0.05
MLLT1	0.190476	0.651401	FDR>0.05
KRT5	0.261905	0.530923	FDR>0.05
ALG11	-0.0952381	0.822505	FDR>0.05
ATG3	0.595238	0.11953	FDR>0.05
ATG5	0.142857	0.735765	FDR>0.05
HMOX2	0.261905	0.530923	FDR>0.05
ATP5B	-0.404762	0.319889	FDR>0.05
NUDT9	0	1	FDR>0.05
COG6	-0.214286	0.610344	FDR>0.05
SLC4A2	0.142857	0.735765	FDR>0.05
ZFP36L2	-0.142857	0.735765	FDR>0.05
TNMD	0.0714286	0.866526	FDR>0.05
STXBP6	0.333333	0.419753	FDR>0.05
SCPEP1	-0.0952381	0.822505	FDR>0.05
EPS15L1	0.0238095	0.955374	FDR>0.05
SUV39H1	-0.142857	0.735765	FDR>0.05
LYPLA2	-0.309524	0.455645	FDR>0.05
PHB2	0.166667	0.693239	FDR>0.05
RINT1	-0.047619	0.910849	FDR>0.05
ITIH2	0.167668	0.691465	FDR>0.05
NUDT15	0.619048	0.101733	FDR>0.05
RASA2	-0.666667	0.0709877	FDR>0.05
GATM	-0.837121	0.00952604	FDR<0.05
COG2	-0.52381	0.182721	FDR>0.05
MRPL3	0.0952381	0.822505	FDR>0.05
CKAP4	-0.047619	0.910849	FDR>0.05
ADAP2	0.545397	0.162075	FDR>0.05
SEC61B	0.547619	0.160026	FDR>0.05
AKR1B1	0.190476	0.651401	FDR>0.05
PTDSS1	0.547619	0.160026	FDR>0.05
COQ6	0.214286	0.610344	FDR>0.05
TFG	0.166667	0.693239	FDR>0.05
PDZRN3	-0.190476	0.651401	FDR>0.05
NTMT1	-0.119048	0.778886	FDR>0.05
ZNF384	0.261905	0.530923	FDR>0.05
NDUFS4	0.428571	0.289403	FDR>0.05
SEC24B	0.595238	0.11953	FDR>0.05
NPM1	0.47619	0.232936	FDR>0.05
LAMA5	0.357143	0.385121	FDR>0.05
ECI1	-0.190476	0.651401	FDR>0.05
PDE6D	0.452381	0.260405	FDR>0.05
DNAJB4	-0.285714	0.492726	FDR>0.05
ITSN1	0.547619	0.160026	FDR>0.05
IKBIP	-0.0952381	0.822505	FDR>0.05
STX2	0.52381	0.182721	FDR>0.05
ELMO1	0.062348	0.8834	FDR>0.05
CMPK1	-0.047619	0.910849	FDR>0.05
ZMPSTE24	-0.309524	0.455645	FDR>0.05
LYAR	0.619048	0.101733	FDR>0.05
RABGAP1	-0.690476	0.0579903	FDR>0.05
SRSF6	-0.309524	0.455645	FDR>0.05
TAOK3	-0.357143	0.385121	FDR>0.05
MLST8	0.261905	0.530923	FDR>0.05
CSRP2	0.380952	0.351813	FDR>0.05
PRMT8	0.0238095	0.955374	FDR>0.05
VPS33B	-0.52381	0.182721	FDR>0.05
PPP2CA	0.380952	0.351813	FDR>0.05
CRELD2	-0.166667	0.693239	FDR>0.05
SPIA1	0.690476	0.0579903	FDR>0.05
TSPAN2	0.0238095	0.955374	FDR>0.05
MPC1L			FDR>0.05
ITGA7	0.404762	0.319889	FDR>0.05
TBC1D13	-0.47619	0.232936	FDR>0.05
ZHX2	0.0545545	0.897913	FDR>0.05
NLK	-0.333333	0.419753	FDR>0.05
TMEM68	-0.47619	0.232936	FDR>0.05
PXK	0.119048	0.778886	FDR>0.05
GNPDA2	0.047619	0.910849	FDR>0.05
RCC2	-0.119048	0.778886	FDR>0.05
LMCD1	-0.047619	0.910849	FDR>0.05
GDAP2	0.047905	0.910315	FDR>0.05
RHOG	-0.238095	0.570156	FDR>0.05
ANP32E	0.0952381	0.822505	FDR>0.05
SET	0.52381	0.182721	FDR>0.05
DCPS	0.214286	0.610344	FDR>0.05
CBX5	0.38324	0.348684	FDR>0.05
VWA1	0	1	FDR>0.05
MIEF1	-0.571429	0.13896	FDR>0.05
EXOC5	-0.309524	0.455645	FDR>0.05
WDR37	0.5	0.207031	FDR>0.05
VWA9	-0.0238095	0.955374	FDR>0.05
UBE2M	-0.642857	0.0855589	FDR>0.05
SMC2	0.285714	0.492726	FDR>0.05
FKBP3	0.0714286	0.866526	FDR>0.05
DBNDD2	0.142857	0.735765	FDR>0.05
SERPINC1	0.190941	0.650593	FDR>0.05
NF1	-0.809524	0.0149027	FDR<0.05
APOH	-0.142857	0.735765	FDR>0.05
SDC1	-0.047619	0.910849	FDR>0.05
GSTK1	0.166667	0.693239	FDR>0.05
CCDC90B	0.714286	0.0465282	FDR<0.05
CSNK2A1	0.809524	0.0149027	FDR<0.05
STRAP	-0.380952	0.351813	FDR>0.05
MYO9B	0.428571	0.289403	FDR>0.05
OGFOD1	-0.190476	0.651401	FDR>0.05
IGF2BP3	0.214286	0.610344	FDR>0.05
IWS1	0.571429	0.13896	FDR>0.05
DNAJB12	-0.619048	0.101733	FDR>0.05
PANK4			FDR>0.05
CDC42SE1	-0.119048	0.778886	FDR>0.05
FBXO7	0.52381	0.182721	FDR>0.05
KIF3B	-0.452381	0.260405	FDR>0.05
RPS21	0.0238095	0.955374	FDR>0.05
VPS11	-0.166667	0.693239	FDR>0.05
LZTFL1	0.47619	0.232936	FDR>0.05
USP8	-0.166667	0.693239	FDR>0.05
COX5A	-0.452381	0.260405	FDR>0.05
USH1C	0.170783	0.685955	FDR>0.05
IDH3B	-0.119048	0.778886	FDR>0.05
SERPINH1	-0.047619	0.910849	FDR>0.05
SPG7	-0.428571	0.289403	FDR>0.05
MRPL28	0.642857	0.0855589	FDR>0.05
MACF1	0.404762	0.319889	FDR>0.05
NCAPG	0.47619	0.232936	FDR>0.05
CLPX	0.52381	0.182721	FDR>0.05
RPS6KA1	0.52381	0.182721	FDR>0.05
PARD6G	-0.0714286	0.866526	FDR>0.05
IGFBP2	0.333333	0.419753	FDR>0.05
PRKCE	0.0238095	0.955374	FDR>0.05
GNB2L1	0.047619	0.910849	FDR>0.05
AGPAT3	-0.52381	0.182721	FDR>0.05
SP1	-0.047619	0.910849	FDR>0.05
LVRN	0.833333	0.0101755	FDR<0.05
EIF2B2	0.380952	0.351813	FDR>0.05
HBBA	0.761905	0.0280049	FDR<0.05
MSRA	0	1	FDR>0.05
NFKBIB	0.261905	0.530923	FDR>0.05
FOLH1	0.238095	0.570156	FDR>0.05
TMEM120A	0.142857	0.735765	FDR>0.05
OPA3	-0.452381	0.260405	FDR>0.05
DBN1	-0.214286	0.610344	FDR>0.05
IFIH1	0.714286	0.0465282	FDR<0.05
MMP10	0.142857	0.735765	FDR>0.05
ATG4B	0.380952	0.351813	FDR>0.05
FAM20C			FDR>0.05
DUT	0.261905	0.530923	FDR>0.05
SETD3	-0.309524	0.455645	FDR>0.05
IQSEC1	-0.809524	0.0149027	FDR<0.05
SCAF4	0.428571	0.289403	FDR>0.05
DNAJC3	0.428571	0.289403	FDR>0.05
HSD17B2	-0.047619	0.910849	FDR>0.05
RPL13	0.666667	0.0709877	FDR>0.05
MAT2B	0.119048	0.778886	FDR>0.05
CWH43	0.428571	0.289403	FDR>0.05
UBE2I	-0.52381	0.182721	FDR>0.05
PARP4	-0.261905	0.530923	FDR>0.05
DCUN1D3	0.574861	0.136058	FDR>0.05
SLC4A7	0.47619	0.232936	FDR>0.05
DGKZ	0.619048	0.101733	FDR>0.05
HNRNPUL1	-0.119048	0.778886	FDR>0.05
ERLEC1	0.0952381	0.822505	FDR>0.05
SIK3	0.5	0.207031	FDR>0.05
TEK	0.285714	0.492726	FDR>0.05
EXOSC10	0.48795	0.219944	FDR>0.05
ELMOD2	0.666667	0.0709877	FDR>0.05
PRNP	0.238095	0.570156	FDR>0.05
CPZ	0.285714	0.492726	FDR>0.05
GOLGA5	-0.285714	0.492726	FDR>0.05
C3H6ORF203	0.333333	0.419753	FDR>0.05
GAB1	-0.142857	0.735765	FDR>0.05
WLS	0.47619	0.232936	FDR>0.05
BCL2L13	0.761905	0.0280049	FDR<0.05
DNASE2B	0.571429	0.13896	FDR>0.05
CBL	0	1	FDR>0.05
NMT2	0.333333	0.419753	FDR>0.05
HCCS	0.738095	0.0365528	FDR<0.05
TIMM10	-0.0952381	0.822505	FDR>0.05
OLA1	0.333333	0.419753	FDR>0.05
NRBP2	0.547619	0.160026	FDR>0.05
AKAP9	-0.142857	0.735765	FDR>0.05
VPS51	0	1	FDR>0.05
PTEN	-0.52381	0.182721	FDR>0.05
ASCC1	0.571429	0.13896	FDR>0.05
ACLY	-0.404762	0.319889	FDR>0.05
TMED10	-0.119048	0.778886	FDR>0.05
DIP2B	-0.238095	0.570156	FDR>0.05
DHCR7	0.452381	0.260405	FDR>0.05
GOLGB1	0.404762	0.319889	FDR>0.05
NFIX	0.0714286	0.866526	FDR>0.05
AUH	0.261905	0.530923	FDR>0.05
MRPL13	-0.738095	0.0365528	FDR<0.05
PREX1	0.309524	0.455645	FDR>0.05
MPDZ	-0.0238095	0.955374	FDR>0.05
ARL6IP4	-0.80241	0.0165407	FDR<0.05
AIMP2	0	1	FDR>0.05
GTPBP1	-0.5	0.207031	FDR>0.05
DPP4	0.309524	0.455645	FDR>0.05
EVI5	-0.233805	0.57733	FDR>0.05
CD34	0	1	FDR>0.05
SPIN1Z	0.52381	0.182721	FDR>0.05
CKS1B	-0.323359	0.434639	FDR>0.05
GNAI1	0.785714	0.0208151	FDR<0.05
PPP2R5C	0.119048	0.778886	FDR>0.05
TSC22D1	-0.380952	0.351813	FDR>0.05
TRAPPC5	0.0714286	0.866526	FDR>0.05
TPST2	0.219578	0.601334	FDR>0.05
RBM19	0.404762	0.319889	FDR>0.05
CTSK	0.285714	0.492726	FDR>0.05
RUVBL1	0.428571	0.289403	FDR>0.05
SYNPO	0.119048	0.778886	FDR>0.05
SRSF5	-0.166667	0.693239	FDR>0.05
CLUH	0.714286	0.0465282	FDR<0.05
ARL3	0.642857	0.0855589	FDR>0.05
MCMBP	-0.809524	0.0149027	FDR<0.05
ADAMTS2	-0.452381	0.260405	FDR>0.05
EDF1	0.119048	0.778886	FDR>0.05
CRB2	0.333333	0.419753	FDR>0.05
PRMT7	-0.666667	0.0709877	FDR>0.05
MELTF	-0.162162	0.701234	FDR>0.05
CDKAL1	0.52381	0.182721	FDR>0.05
CAMSAP1	0.833333	0.0101755	FDR<0.05
TRNT1	0.142857	0.735765	FDR>0.05
PITPNB	0.047619	0.910849	FDR>0.05
SKIV2L2	0.166667	0.693239	FDR>0.05
YTHDF1	-0.714286	0.0465282	FDR<0.05
FYCO1	0.938591	0.000552616	FDR<0.05
HSPA4L	0.666667	0.0709877	FDR>0.05
F9	-0.062348	0.8834	FDR>0.05
YTHDF2	0.47619	0.232936	FDR>0.05
ABCD3	0.214286	0.610344	FDR>0.05
C1GALT1	0.238095	0.570156	FDR>0.05
ABLIM1	0.714286	0.0465282	FDR<0.05
SNX8	-0.238095	0.570156	FDR>0.05
SERPINF2	0.261905	0.530923	FDR>0.05
SERPINF1	0.571429	0.13896	FDR>0.05
DDX3X	0	1	FDR>0.05
CALD1			FDR>0.05
CPNE2	0.690476	0.0579903	FDR>0.05
DCTN6	-0.404762	0.319889	FDR>0.05
RNASEH2B	0.714286	0.0465282	FDR<0.05
MRPL43	-0.428571	0.289403	FDR>0.05
GSN	-0.0238095	0.955374	FDR>0.05
CASK	-0.285714	0.492726	FDR>0.05
PAK2	-0.0952381	0.822505	FDR>0.05
STAU1	0.190476	0.651401	FDR>0.05
HYKK	-0.190476	0.651401	FDR>0.05
ROCK1	0.47619	0.232936	FDR>0.05
TMEM65	-0.238095	0.570156	FDR>0.05
SERPINI1	0.238095	0.570156	FDR>0.05
OAT	-0.380952	0.351813	FDR>0.05
PPM1A	0.214286	0.610344	FDR>0.05
STXBP1	-0.166667	0.693239	FDR>0.05
NUP214	-0.190476	0.651401	FDR>0.05
TGM4	0.738095	0.0365528	FDR<0.05
SPON2	0.261905	0.530923	FDR>0.05
GJA1	-0.047619	0.910849	FDR>0.05
PNPLA6	0.547619	0.160026	FDR>0.05
ITSN2	0.309524	0.455645	FDR>0.05
URM1	0.261905	0.530923	FDR>0.05
EIF2A	0.809524	0.0149027	FDR<0.05
BDH2	0.166667	0.693239	FDR>0.05
PPP3CA	0.666667	0.0709877	FDR>0.05
SCYL2	-0.190476	0.651401	FDR>0.05
ACOX3	0.357143	0.385121	FDR>0.05
CBLB	0.190476	0.651401	FDR>0.05
CASP6	0.619048	0.101733	FDR>0.05
BCS1L	-0.380952	0.351813	FDR>0.05
MSH6	0.0952381	0.822505	FDR>0.05
TBC1D2	0.547619	0.160026	FDR>0.05
RHOC	-0.119048	0.778886	FDR>0.05
USP46	0.571429	0.13896	FDR>0.05
ETV6	-0.285714	0.492726	FDR>0.05
TM9SF3	0.238095	0.570156	FDR>0.05
IFI6	0.952381	0.0002604	FDR<0.05
MX1	0.614865	0.104742	FDR>0.05
GNE	-0.0238095	0.955374	FDR>0.05
LRRC40	0.354604	0.388751	FDR>0.05
CYBC1	-0.428571	0.289403	FDR>0.05
PARP9	-0.285714	0.492726	FDR>0.05
MTHFS	-0.0238095	0.955374	FDR>0.05
PDCD2	0.214286	0.610344	FDR>0.05
ITPKA	0.666667	0.0709877	FDR>0.05
HIP1			FDR>0.05
KANK3	-0.166667	0.693239	FDR>0.05
RANGAP1	0.714286	0.0465282	FDR<0.05
RICTOR	-0.261905	0.530923	FDR>0.05
RIPK1	0.857143	0.00653002	FDR<0.05
LAMTOR3	0.190476	0.651401	FDR>0.05
LCMT1	-0.547619	0.160026	FDR>0.05
AGPS	-0.547619	0.160026	FDR>0.05
YEATS2	0.119048	0.778886	FDR>0.05
DTX2	0.227549	0.587845	FDR>0.05
NOP56	0.0714286	0.866526	FDR>0.05
ITGAV	0	1	FDR>0.05
TMF1	-0.142857	0.735765	FDR>0.05
LMOD1	-0.285714	0.492726	FDR>0.05
NDOR1	0.0119763	0.977547	FDR>0.05
ANXA1	0.428571	0.289403	FDR>0.05
PPIG	-0.766481	0.02652	FDR<0.05
SNX4	-0.142857	0.735765	FDR>0.05
AKAP1	0.404762	0.319889	FDR>0.05
WDR77	-0.238095	0.570156	FDR>0.05
SFXN3	-0.0714286	0.866526	FDR>0.05
LGMN	0.690476	0.0579903	FDR>0.05
LUC7L3	-0.761905	0.0280049	FDR<0.05
CDC42	0.238095	0.570156	FDR>0.05
FUCA2	0.666667	0.0709877	FDR>0.05
CFTR	-0.0238095	0.955374	FDR>0.05
SSR3	-0.428571	0.289403	FDR>0.05
SNX5	0.642857	0.0855589	FDR>0.05
PDGFRL	-0.0238095	0.955374	FDR>0.05
CSGALNACT2	-0.142857	0.735765	FDR>0.05
THNSL1	0.190476	0.651401	FDR>0.05
YTHDF3	0.0238095	0.955374	FDR>0.05
DCUN1D1	0.571429	0.13896	FDR>0.05
CATHL1	0.738095	0.0365528	FDR<0.05
PIK3R1	-0.238095	0.570156	FDR>0.05
CDS2	-0.047619	0.910849	FDR>0.05
ARFGEF2	-0.0714286	0.866526	FDR>0.05
CCDC6	-0.52381	0.182721	FDR>0.05
IGFBP4	0.238095	0.570156	FDR>0.05
SLC1A4	-0.666667	0.0709877	FDR>0.05
CPB2	-0.436436	0.279658	FDR>0.05
LUC7L2	0.0952381	0.822505	FDR>0.05
MRPL22	-0.595238	0.11953	FDR>0.05
ADCY9	-0.047619	0.910849	FDR>0.05
RPS24	-0.0714286	0.866526	FDR>0.05
NUDT21	0.5	0.207031	FDR>0.05
FBXO22	0.119048	0.778886	FDR>0.05
LSM12	0.428571	0.289403	FDR>0.05
MAP3K5	-0.119048	0.778886	FDR>0.05
PCM1	-0.47619	0.232936	FDR>0.05
APPL2	0.52381	0.182721	FDR>0.05
EHD4	0.52381	0.182721	FDR>0.05
DPYS	0.722968	0.0427211	FDR<0.05
AHSA1	-0.52381	0.182721	FDR>0.05
DDX42	0.52381	0.182721	FDR>0.05
NUBPL	-0.333333	0.419753	FDR>0.05
CS	0.166667	0.693239	FDR>0.05
COMMD6	-0.785714	0.0208151	FDR<0.05
ADAM9	0.309524	0.455645	FDR>0.05
IMMT	-0.285714	0.492726	FDR>0.05
PRCC	0.309524	0.455645	FDR>0.05
MYO18A	-0.142857	0.735765	FDR>0.05
PELO	0.047619	0.910849	FDR>0.05
CSNK1G1	-0.404762	0.319889	FDR>0.05
ITGA3	0.47619	0.232936	FDR>0.05
RNASE6	0.754505	0.0305128	FDR<0.05
COX4I1	0.0238095	0.955374	FDR>0.05
LYRM4	0.0238095	0.955374	FDR>0.05
ACSL5	0.428571	0.289403	FDR>0.05
NQO2	0.404762	0.319889	FDR>0.05
RPL30	0.047619	0.910849	FDR>0.05
FKBP1B	0.166667	0.693239	FDR>0.05
VPS45	-0.166667	0.693239	FDR>0.05
UBL7	-0.571429	0.13896	FDR>0.05
PDCD11	0.166667	0.693239	FDR>0.05
SNX1	-0.0238095	0.955374	FDR>0.05
CSTF2	0.880952	0.00385032	FDR<0.05
SNTB2	-0.047619	0.910849	FDR>0.05
ZNF512B	0.0714286	0.866526	FDR>0.05
CYCS	-0.119048	0.778886	FDR>0.05
VPS13D	0	1	FDR>0.05
WDR59	-0.047619	0.910849	FDR>0.05
RPL7L1	0.833333	0.0101755	FDR<0.05
ABCC9	0.452381	0.260405	FDR>0.05
RBP7	0.52381	0.182721	FDR>0.05
BZW2	0.047619	0.910849	FDR>0.05
SLC35B1	-0.261905	0.530923	FDR>0.05
AS3MT	-0.547619	0.160026	FDR>0.05
RAB34	0.285714	0.492726	FDR>0.05
BIN3	0.756323	0.0298844	FDR<0.05
SNRPE	0.309524	0.455645	FDR>0.05
ADGRL2	-0.404762	0.319889	FDR>0.05
CPNE1	0.547619	0.160026	FDR>0.05
VASN	-0.214286	0.610344	FDR>0.05
QKI	-0.357143	0.385121	FDR>0.05
ECHDC3	0.738095	0.0365528	FDR<0.05
FKBP11	-0.365963	0.372625	FDR>0.05
HDDC3	-0.0359288	0.932691	FDR>0.05
AK3	0.642857	0.0855589	FDR>0.05
TES			FDR>0.05
CAMK1	0.119048	0.778886	FDR>0.05
XRCC6	-0.0952381	0.822505	FDR>0.05
HMBS	-0.404762	0.319889	FDR>0.05
CPN1	0.0714286	0.866526	FDR>0.05
DMB2	0.547619	0.160026	FDR>0.05
HNRNPR	0.666667	0.0709877	FDR>0.05
RAB2A	-0.0238095	0.955374	FDR>0.05
EED	0.518267	0.188236	FDR>0.05
INTS7	0	1	FDR>0.05
STEAP2	-0.738095	0.0365528	FDR<0.05
SPINK5	0.5	0.207031	FDR>0.05
SUGT1	0.785714	0.0208151	FDR<0.05
CACNB4	-0.0714286	0.866526	FDR>0.05
COPE	-0.666667	0.0709877	FDR>0.05
TAOK1	-0.119048	0.778886	FDR>0.05
PSMD7	-0.428571	0.289403	FDR>0.05
RALYL	0.240989	0.565335	FDR>0.05
NUDCD2	0.119048	0.778886	FDR>0.05
SRSF3	-0.309524	0.455645	FDR>0.05
FAM98B	0.190476	0.651401	FDR>0.05
KCNMA1	-0.47619	0.232936	FDR>0.05
TMPO	0.166667	0.693239	FDR>0.05
DDX5	0	1	FDR>0.05
COLEC10	0.0952381	0.822505	FDR>0.05
PTGFRN	-0.309524	0.455645	FDR>0.05
ATAD1	0.357143	0.385121	FDR>0.05
CDC26	0.52381	0.182721	FDR>0.05
PGR2/3	0.777108	0.023262	FDR<0.05
TAF6L			FDR>0.05
USP14	0.142857	0.735765	FDR>0.05
CMSS1	-0.404762	0.319889	FDR>0.05
CAMK4	-0.547619	0.160026	FDR>0.05
CNBP	0.809524	0.0149027	FDR<0.05
SMARCA1	0.047619	0.910849	FDR>0.05
PRKAB1	0.131739	0.755833	FDR>0.05
PPIL3	0.0952381	0.822505	FDR>0.05
CAP1	0.690476	0.0579903	FDR>0.05
DDX47	0.452381	0.260405	FDR>0.05
SFXN1	0.738095	0.0365528	FDR<0.05
LRCH2	0.428571	0.289403	FDR>0.05
ZC3H15	0.0952381	0.822505	FDR>0.05
RFLNA	0.239525	0.567772	FDR>0.05
CUL4B	0	1	FDR>0.05
TTL	0.0952381	0.822505	FDR>0.05
TAF6	-0.380952	0.351813	FDR>0.05
NOP14	-0.412393	0.309959	FDR>0.05
DYNLT3	0	1	FDR>0.05
RELN	0.0119763	0.977547	FDR>0.05
CGGBP1	0.0243975	0.954273	FDR>0.05
AGAP1	-0.309524	0.455645	FDR>0.05
MYO1D	0.190476	0.651401	FDR>0.05
RPS10	-0.0952381	0.822505	FDR>0.05
MAGT1	0.166667	0.693239	FDR>0.05
SOD2	0.380952	0.351813	FDR>0.05
SMPDL3A	-0.619048	0.101733	FDR>0.05
GPX4	-0.619048	0.101733	FDR>0.05
MCRIP1	-0.142857	0.735765	FDR>0.05
PDE1C	0	1	FDR>0.05
MRPL47	0.619048	0.101733	FDR>0.05
FHIP2A	-0.452381	0.260405	FDR>0.05
FABP5	0.880952	0.00385032	FDR<0.05
H2AZ2	0.404762	0.319889	FDR>0.05
ATP6V1A	0.414758	0.306912	FDR>0.05
MTMR9			FDR>0.05
ADAMTS8	-0.163663	0.698567	FDR>0.05
POP5	-0.52381	0.182721	FDR>0.05
NADK2	-0.428571	0.289403	FDR>0.05
WDR26	0.5	0.207031	FDR>0.05
SRP19	-0.142857	0.735765	FDR>0.05
ROBO1	-0.309524	0.455645	FDR>0.05
FBXO21	0.610789	0.107721	FDR>0.05
PTRF	0.0952381	0.822505	FDR>0.05
BCAS2	0.142857	0.735765	FDR>0.05
RGN	0.738095	0.0365528	FDR<0.05
GALNT2	0.333333	0.419753	FDR>0.05
SNF8	-0.0238095	0.955374	FDR>0.05
MYH9	-0.428571	0.289403	FDR>0.05
MED14	-0.190476	0.651401	FDR>0.05
SLC7A2	-0.0952381	0.822505	FDR>0.05
FAM46A	0.52381	0.182721	FDR>0.05
MRC2	-0.619048	0.101733	FDR>0.05
EML1	-0.142857	0.735765	FDR>0.05
TCOF1	-0.214286	0.610344	FDR>0.05
SEL1L	-0.619048	0.101733	FDR>0.05
ATP5I	0.357143	0.385121	FDR>0.05
MYEF2	-0.857143	0.00653002	FDR<0.05
AAMP	0.547619	0.160026	FDR>0.05
HDHD2	0.142857	0.735765	FDR>0.05
GNB4	-0.190476	0.651401	FDR>0.05
FHOD3	-0.409159	0.314149	FDR>0.05
EHBP1	0.142857	0.735765	FDR>0.05
PEF1	0.547619	0.160026	FDR>0.05
SCP2	0.452381	0.260405	FDR>0.05
LSM6	-0.166667	0.693239	FDR>0.05
C26H6ORF125	0.47619	0.232936	FDR>0.05
MCM4	0.547619	0.160026	FDR>0.05
IARS2	0.309524	0.455645	FDR>0.05
ACAP2	-0.285714	0.492726	FDR>0.05
MAP1LC3B	0.309524	0.455645	FDR>0.05
LDLRAP1	0.142857	0.735765	FDR>0.05
MAP4K4	-0.285714	0.492726	FDR>0.05
DHDH	0.261905	0.530923	FDR>0.05
NADSYN1	-0.238095	0.570156	FDR>0.05
RARS	-0.309524	0.455645	FDR>0.05
UACA	-0.238095	0.570156	FDR>0.05
MYL4	0.642857	0.0855589	FDR>0.05
SNX12	0.047619	0.910849	FDR>0.05
P4HA2	-0.285714	0.492726	FDR>0.05
NDUFS7	0.428571	0.289403	FDR>0.05
FASN	0.547619	0.160026	FDR>0.05
NSFL1C	-0.309524	0.455645	FDR>0.05
SRA1	0.0714286	0.866526	FDR>0.05
IPO11	-0.047619	0.910849	FDR>0.05
MCFD2	-0.5	0.207031	FDR>0.05
NHP2	0.0952381	0.822505	FDR>0.05
AGA	-0.380952	0.351813	FDR>0.05
GLCCI1	-0.0238095	0.955374	FDR>0.05
MRPL40	0.309524	0.455645	FDR>0.05
GDE1	0.142857	0.735765	FDR>0.05
LTBP2	0.309524	0.455645	FDR>0.05
EPHX1	-0.119048	0.778886	FDR>0.05
MICALL1	0.0238095	0.955374	FDR>0.05
SRPX	-0.47619	0.232936	FDR>0.05
PHYHIPL	0.142857	0.735765	FDR>0.05
INTS10	-0.595238	0.11953	FDR>0.05
CTNNBL1	-0.333333	0.419753	FDR>0.05
AHSG	0.512348	0.194223	FDR>0.05
SRI	-0.380952	0.351813	FDR>0.05
ARMC6	-0.107786	0.79946	FDR>0.05
XPO4	0.219578	0.601334	FDR>0.05
GNAO1	0.214286	0.610344	FDR>0.05
HSPBAP1	0.179644	0.670344	FDR>0.05
ACADL	0.119048	0.778886	FDR>0.05
EI24	0.642857	0.0855589	FDR>0.05
DHTKD1	0.5	0.207031	FDR>0.05
MYH10	-0.619048	0.101733	FDR>0.05
PARN	0.119048	0.778886	FDR>0.05
FAM206A	0.666667	0.0709877	FDR>0.05
TTC1	-0.166667	0.693239	FDR>0.05
ANAPC1	0.452381	0.260405	FDR>0.05
GSK3B	0.261905	0.530923	FDR>0.05
LYPLA1	0.119048	0.778886	FDR>0.05
PYGB	0.642857	0.0855589	FDR>0.05
MGRN1	-0.190476	0.651401	FDR>0.05
GLE1	-0.609938	0.10835	FDR>0.05
C5H14orf166	-0.0238095	0.955374	FDR>0.05
PRKAR2B	0.0824786	0.846053	FDR>0.05
ARHGEF10L	0.0824786	0.846053	FDR>0.05
PCBP2	-0.166667	0.693239	FDR>0.05
MLX	-0.309524	0.455645	FDR>0.05
TMEM106B	0	1	FDR>0.05
IVD	-0.309524	0.455645	FDR>0.05
UBFD1	-0.52381	0.182721	FDR>0.05
AVEN	0.268373	0.520441	FDR>0.05
HK2	0.738095	0.0365528	FDR<0.05
TTC27	0.52381	0.182721	FDR>0.05
ZNF207	-0.238095	0.570156	FDR>0.05
NDUFA8	0.404762	0.319889	FDR>0.05
AGO3	0.571429	0.13896	FDR>0.05
LPAR1	-0.58554	0.127247	FDR>0.05
SEPTIN11	-0.571429	0.13896	FDR>0.05
EMC3	-0.166667	0.693239	FDR>0.05
TNKS1BP1	-0.619048	0.101733	FDR>0.05
APAF1	0.119048	0.778886	FDR>0.05
ZEB1	0.730552	0.0395556	FDR<0.05
FBP2	0.0714286	0.866526	FDR>0.05
PARD3	-0.214286	0.610344	FDR>0.05
TRIO	0.166667	0.693239	FDR>0.05
RPL12	0.571429	0.13896	FDR>0.05
SLC25A11	-0.357143	0.385121	FDR>0.05
DOCK1	-0.304408	0.463515	FDR>0.05
TRIM3	-0.904762	0.00200828	FDR<0.05
STX18	0.119048	0.778886	FDR>0.05
RAB30	-0.333333	0.419753	FDR>0.05
PCYOX1L	0.380952	0.351813	FDR>0.05
HDAC2	0.0952381	0.822505	FDR>0.05
RAD23B	0.52381	0.182721	FDR>0.05
CANT1	-0.380952	0.351813	FDR>0.05
ENY2	0.0598813	0.887991	FDR>0.05
MRPL16	-0.285714	0.492726	FDR>0.05
ATOX1	0.166667	0.693239	FDR>0.05
ARVCF	0.285714	0.492726	FDR>0.05
OGT	-0.0238095	0.955374	FDR>0.05
BCL2L1	0.285714	0.492726	FDR>0.05
DNAJC8	0.190476	0.651401	FDR>0.05
RILPL1	0.47619	0.232936	FDR>0.05
HYI	0.666667	0.0709877	FDR>0.05
PRPF38A	0.166667	0.693239	FDR>0.05
STX17	0.365963	0.372625	FDR>0.05
TUBA1A	0.47619	0.232936	FDR>0.05
HCLS1	0.619048	0.101733	FDR>0.05
CNN2	-0.380952	0.351813	FDR>0.05
PPID	0.285714	0.492726	FDR>0.05
IDH3A	0	1	FDR>0.05
TPMT	-0.047619	0.910849	FDR>0.05
TYW3	0.285714	0.492726	FDR>0.05
ARIH1			FDR>0.05
RTN4IP1			FDR>0.05
B3GLCT	-0.380952	0.351813	FDR>0.05
BSG	0.0952381	0.822505	FDR>0.05
EXOC1	-0.190476	0.651401	FDR>0.05
SIL1	0.595238	0.11953	FDR>0.05
HKDC1	0.938591	0.000552616	FDR<0.05
ACP6	0.595238	0.11953	FDR>0.05
SMN	0.404762	0.319889	FDR>0.05
SPAST	0.47619	0.232936	FDR>0.05
ALG5	0.571429	0.13896	FDR>0.05
ARIH2	0.214286	0.610344	FDR>0.05
DDX1	-0.452381	0.260405	FDR>0.05
GLIPR2	-0.333333	0.419753	FDR>0.05
AKAP10	-0.047619	0.910849	FDR>0.05
MGMT	0.571429	0.13896	FDR>0.05
SLC25A12	-0.0714286	0.866526	FDR>0.05
AGPAT5	0.452381	0.260405	FDR>0.05
GART	0.928571	0.000862968	FDR<0.05
STAM2	0.428571	0.289403	FDR>0.05
FAM45A	0.190476	0.651401	FDR>0.05
OSCP1	-0.404762	0.319889	FDR>0.05
FAM234A	0.380952	0.351813	FDR>0.05
ADAM10	-0.0952381	0.822505	FDR>0.05
U2AF1	0.52381	0.182721	FDR>0.05
RARRES2	-0.333333	0.419753	FDR>0.05
SEC23A	0.333333	0.419753	FDR>0.05
GYG1	-0.238095	0.570156	FDR>0.05
FAM21C			FDR>0.05
GRK5	-0.809524	0.0149027	FDR<0.05
PSMA1	-0.5	0.207031	FDR>0.05
ALDH6A1			FDR>0.05
GOLGA1	-0.30005	0.470262	FDR>0.05
CHM	0.904762	0.00200828	FDR<0.05
FBXL8	-0.443122	0.271502	FDR>0.05
CTSV	0.428571	0.289403	FDR>0.05
PSMA3	-0.119048	0.778886	FDR>0.05
CNPY3	0.285714	0.492726	FDR>0.05
PDAP1	-0.218218	0.603645	FDR>0.05
FERMT2	-0.404762	0.319889	FDR>0.05
PCMT1	0	1	FDR>0.05
ST3GAL6	0.658733	0.0756668	FDR>0.05
IGSF3	0.0824786	0.846053	FDR>0.05
ZMYND8	-0.586837	0.126199	FDR>0.05
DDTL	0.309524	0.455645	FDR>0.05
DMD	0.452381	0.260405	FDR>0.05
WIPF1	-0.0238095	0.955374	FDR>0.05
CDC42BPA	-0.190476	0.651401	FDR>0.05
BAK1			FDR>0.05
PTK2	-0.285714	0.492726	FDR>0.05
GAPVD1	0.0238095	0.955374	FDR>0.05
IDH2	0.880952	0.00385032	FDR<0.05
CDK17	0.142857	0.735765	FDR>0.05
TRADD	0.761905	0.0280049	FDR<0.05
DNAJB2	0.261905	0.530923	FDR>0.05
ASCC3	0.666667	0.0709877	FDR>0.05
ZNF706	0.261905	0.530923	FDR>0.05
NMRAL1	-0.690476	0.0579903	FDR>0.05
GOSR2	-0.357143	0.385121	FDR>0.05
NUP37	0	1	FDR>0.05
ATP13A1	0.214286	0.610344	FDR>0.05
SORBS1	-0.5	0.207031	FDR>0.05
CTSB	0.214286	0.610344	FDR>0.05
ERBIN	0.5	0.207031	FDR>0.05
TINAG	0.654654	0.0781407	FDR>0.05
FAH	0.047619	0.910849	FDR>0.05
ELN	-0.142857	0.735765	FDR>0.05
EIF4A2	-0.0238095	0.955374	FDR>0.05
BID	0.595238	0.11953	FDR>0.05
GAPDH	-0.357143	0.385121	FDR>0.05
PSMG2	0.47619	0.232936	FDR>0.05
PSMA2	-0.380952	0.351813	FDR>0.05
ADI1	0.619048	0.101733	FDR>0.05
FRMD6	-0.690476	0.0579903	FDR>0.05
ARHGEF7	-0.047619	0.910849	FDR>0.05
L2HGDH	0.190476	0.651401	FDR>0.05
ERO1A	0.109109	0.797039	FDR>0.05
MTA1	0.119048	0.778886	FDR>0.05
WASHC3	0.190476	0.651401	FDR>0.05
ECD	0.214286	0.610344	FDR>0.05
THOC2	-0.452381	0.260405	FDR>0.05
AIFM1	0.404762	0.319889	FDR>0.05
ROCK2	-0.666667	0.0709877	FDR>0.05
ASNS	0.714286	0.0465282	FDR<0.05
HINTW	0.52381	0.182721	FDR>0.05
RAN	-0.047619	0.910849	FDR>0.05
SHISA4	0.452381	0.260405	FDR>0.05
MYO6	0.142857	0.735765	FDR>0.05
TYW5	-0.731925	0.0389983	FDR<0.05
SERPINE2	-0.261905	0.530923	FDR>0.05
TLN2	0.0714286	0.866526	FDR>0.05
TF			FDR>0.05
CACYBP	0.285714	0.492726	FDR>0.05
PPM1F	-0.405877	0.318428	FDR>0.05
CLIC4	0.404762	0.319889	FDR>0.05
NDUFA9	0.380952	0.351813	FDR>0.05
MARCO	0.526956	0.179629	FDR>0.05
COL6A1	0.0714286	0.866526	FDR>0.05
COG4	0.119048	0.778886	FDR>0.05
GHRH	0.47619	0.232936	FDR>0.05
UPF3B	-0.333333	0.419753	FDR>0.05
SEC63	0.5	0.207031	FDR>0.05
TICAM1	-0.404762	0.319889	FDR>0.05
SNAPIN	-0.309524	0.455645	FDR>0.05
RO60	0.228306	0.586569	FDR>0.05
EIF4B			FDR>0.05
IRAK4	0.0238095	0.955374	FDR>0.05
YBX1	0.238095	0.570156	FDR>0.05
SEC16A	0.619048	0.101733	FDR>0.05
ASL2	0.958101	0.000178157	FDR<0.05
GALNT16	0.0731925	0.863253	FDR>0.05
PLEKHF2	-0.119048	0.778886	FDR>0.05
SMPDL3B	0.285714	0.492726	FDR>0.05
COL5A2	-0.571429	0.13896	FDR>0.05
DENR	0.166667	0.693239	FDR>0.05
ERP29	0.047619	0.910849	FDR>0.05
SFN	0.119048	0.778886	FDR>0.05
CNOT1	-0.285714	0.492726	FDR>0.05
SUMO1	0.404762	0.319889	FDR>0.05
NRP2	0.214286	0.610344	FDR>0.05
UFM1	0.690476	0.0579903	FDR>0.05
EIF4G1	0.0714286	0.866526	FDR>0.05
PSMD9	-0.190476	0.651401	FDR>0.05
INTS1	0.732589	0.0387306	FDR<0.05
SLC9A7	-0.0238095	0.955374	FDR>0.05
[truncated: 2,665 more rows]
